# Supplementary material for: Online education and its relation to hearing status among higher-secondary students in Bangladesh: A cross-sectional survey
Source: PLoS One. 2026 Feb 13;21(2):e0342668. doi: 10.1371/journal.pone.0342668 (PMC12904458; doi:10.1371/journal.pone.0342668)
Supplement: S1 File — (XLSX) [file pone.0342668.s003.xlsx]

## Sheet: Sheet1
Serial	Age	Gender	Division	Education	Income	No comorbidity (family)	Obesity (family)	Psychological Problem (family)	Headache (family)	Eye Problem (family)	Insomnia (family)	Hearing Problem (family)	No comorbidity (personal)	Obesity (personal)	Psychological Problem (personal)	Headache (personal)	Eye Problem (personal)	Insomnia (personal)	Hearing Problem (personal)	Education duration	Education Mobile/Tablet	Education Computer	Education TV	Education screentime	Break during education	Entertainment Mobile/Tablet	Entertainment Computer	Entertainment TV	Entertainment screentime	Break during entertainment	Headphone Use	H1	H2	H3	H4	H5	H6	H7	H8	H9	H10	H11	H12	Weight before	Weight after	heightm	bmib	bmib_cat	bmia
1	≥18	Female	Chattogram	HSC	30k to 60k	No	Yes	No	Yes	Yes	No	No	No	No	No	Yes	Yes	No	No	>12 months	Yes	No	No	2-6 hours	1 hours break after 2 hours use	Yes	No	No	<2 hours	2 hours break after 2 hours use	No	10	10	10	9	9	9	9	10	9	8	10	10	47	50	1.49	21.1702	Normal range	22.5215
2	≥18	Female	Chattogram	HSC	30k to 60k	No	No	Yes	Yes	Yes	Yes	No	No	Yes	No	Yes	Yes	No	No	6 to 12 months	Yes	No	No	2-6 hours	1 hours break after 2 hours use	Yes	No	No	2-6 hours	2 hours break after 2 hours use	No	9	8	8	7	7	3	2	2	3	2	7	7	62	68	1.57	25.1531	Pre-obese	27.5873
3	<18	Female	Chattogram	HSC	30k to 60k	No	No	Yes	Yes	Yes	Yes	No	No	No	No	Yes	Yes	No	No	6 to 12 months	Yes	Yes	No	6-12 hours	Use without break	Yes	No	No	6-12 hours	Use without break	Yes	8	8	8	8	9	9	8	9	9	9	9	9	45	42	1.5494	18.745	Normal range	17.4953
4	<18	Male	Chattogram	HSC	30k to 60k	Yes	No	No	No	No	No	No	No	No	No	Yes	Yes	No	No	>12 months	Yes	No	No	2-6 hours	Use without break	Yes	No	No	<2 hours	1 hours break after 2 hours use	Yes	8	8	7	7	10	8	7	9	8	9	9	9	47	48	1.71	16.0733	Moderate thinness	16.4153
5	<18	Female	Chattogram	HSC	10k to 30k	No	No	No	No	Yes	No	Yes	No	No	No	No	Yes	No	No	>12 months	Yes	No	No	2-6 hours	1 hours break after 2 hours use	Yes	Yes	Yes	<2 hours	2 hours break after 2 hours use	Yes	10	3	8	10	9	10	10	10	7	9	10	9	62	57	1.42	30.7479	Obese class I	28.2682
6	<18	Female	Chattogram	HSC	10k to 30k	No	No	No	Yes	No	Yes	No	No	No	No	Yes	Yes	No	No	>12 months	Yes	No	No	2-6 hours	Use without break	Yes	No	No	>12 hours	Use without break	No	6	6	7	7	8	7	6	6	8	9	7	9	42	45	1.524	18.0834	Mild thinness	19.375
7	<18	Female	Chattogram	HSC	30k to 60k	No	Yes	No	Yes	Yes	Yes	Yes	No	No	No	Yes	Yes	Yes	No	>12 months	Yes	Yes	No	2-6 hours	1 hours break after 2 hours use	Yes	Yes	Yes	2-6 hours	1 hours break after 2 hours use	Yes	8	8	7	7	7	9	9	9	7	9	8	7	52	55	1.6256	19.6778	Normal range	20.813
8	<18	Female	Chattogram	HSC	30k to 60k	No	No	No	Yes	Yes	Yes	Yes	Yes	No	No	No	No	No	No	>12 months	Yes	Yes	No	2-6 hours	Use without break	Yes	No	Yes	<2 hours	2 hours break after 2 hours use	Yes	6	6	6	7	6	6	5	7	8	6	7	6	46	43	1.6	17.9687	Mild thinness	16.7969
9	≥18	Female	Chattogram	HSC	30k to 60k	No	Yes	No	Yes	Yes	Yes	No	No	No	Yes	Yes	Yes	Yes	No	>12 months	Yes	No	No	2-6 hours	2 hours break after 2 hours use	Yes	Yes	Yes	<2 hours	1 hours break after 2 hours use	No	8	6	4	4	5	5	4	3	4	4	4	3	56	62	1.52095	24.2079	Normal range	26.8016
10	<18	Male	Chattogram	HSC	30k to 60k	No	No	No	Yes	Yes	No	Yes	No	No	No	No	Yes	No	No	>12 months	Yes	Yes	No	6-12 hours	1 hours break after 2 hours use	Yes	Yes	No	<2 hours	1 hours break after 2 hours use	No	9	10	7	5	8	10	10	10	8	10	9	10	65	68	1.829	19.4306	Normal range	20.3274
11	≥18	Male	Chattogram	HSC	60k to 1 lac	Yes	No	No	No	No	No	No	No	No	No	No	Yes	No	No	>12 months	Yes	No	No	2-6 hours	1 hours break after 2 hours use	Yes	No	No	2-6 hours	1 hours break after 2 hours use	Yes	8	8	7	8	8	6	8	8	7	9	9	7	65	61	1.8082	19.8802	Normal range	18.6568
12	≥18	Female	Chattogram	HSC	10k to 30k	No	No	No	Yes	Yes	Yes	No	No	No	Yes	Yes	Yes	No	No	6 to 12 months	Yes	No	No	2-6 hours	Use without break	Yes	No	No	<2 hours	2 hours break after 2 hours use	Yes	7	7	6	9	8	4	3	5	5	6	7	7	48	47	1.5748	19.3549	Normal range	18.9517
13	≥18	Male	Chattogram	HSC	10k to 30k	No	Yes	No	Yes	No	No	No	No	No	No	Yes	No	No	No	>12 months	Yes	Yes	No	2-6 hours	1 hours break after 2 hours use	Yes	No	Yes	<2 hours	1 hours break after 2 hours use	Yes	7	9	7	8	7	8	7	7	8	7	8	7	58	64	1.61	22.3757	Normal range	24.6904
14	<18	Male	Chattogram	HSC	30k to 60k	No	No	No	Yes	Yes	Yes	Yes	No	No	No	No	No	Yes	No	>12 months	Yes	No	No	2-6 hours	1 hours break after 2 hours use	Yes	No	No	6-12 hours	Use without break	Yes	6	5	9	9	10	8	10	9	8	10	8	9	52	56	1.8034			17.2188
15	≥18	Male	Chattogram	HSC	10k to 30k	No	No	No	No	Yes	No	No	No	No	No	No	Yes	No	No	>12 months	Yes	No	No	2-6 hours	2 hours break after 2 hours use	Yes	No	No	<2 hours	2 hours break after 2 hours use	Yes	9	7	9	9	9	10	10	10	8	9	9	10	54	56	1.778	17.0817	Mild thinness	17.7143
16	<18	Male	Chattogram	HSC	30k to 60k	No	Yes	No	No	Yes	Yes	No	No	No	No	No	Yes	No	No	>12 months	Yes	Yes	No	6-12 hours	1 hours break after 2 hours use	No	Yes	No	6-12 hours	1 hours break after 2 hours use	Yes	9	7	7	7	10	4	4	9	7	7	8	9	59	58	1.66	21.4109	Normal range	21.048
17	<18	Female	Chattogram	HSC	<10k	No	Yes	No	Yes	Yes	Yes	No	No	No	No	Yes	Yes	Yes	No	>12 months	Yes	Yes	No	2-6 hours	Use without break	Yes	Yes	No	2-6 hours	Use without break	Yes	7	6	6	5	5	2	2	3	6	2	6	6	50	45	1.49	22.5215	Normal range	20.2694
18	≥18	Male	Chattogram	HSC	30k to 60k	Yes	No	No	No	No	No	No	No	No	No	No	No	Yes	No	6 to 12 months	Yes	No	No	2-6 hours	1 hours break after 2 hours use	Yes	No	No	2-6 hours	Use without break	Yes	8	7	4	8	8	8	4	7	5	7	8	6	50	50	1.7	17.301	Mild thinness	17.301
19	≥18	Female	Chattogram	HSC	60k to 1 lac	No	No	No	No	Yes	Yes	No	No	No	No	No	Yes	No	No	>12 months	Yes	No	No	2-6 hours	1 hours break after 2 hours use	Yes	No	No	2-6 hours	1 hours break after 2 hours use	Yes	8	8	9	7	10	9	10	7	6	10	8	10	42	40	1.52	18.1787	Mild thinness	17.313
20	<18	Male	Chattogram	HSC	10k to 30k	Yes	No	No	No	No	No	No	Yes	No	No	No	No	No	No	>12 months	Yes	Yes	Yes	2-6 hours	Use without break	Yes	Yes	Yes	2-6 hours	Use without break	Yes	5	7	8	9	10	8	8	8	7	7	8	8	49	49	1.73	16.3721	Moderate thinness	16.3721
21	<18	Female	Chattogram	HSC	10k to 30k	No	No	No	Yes	Yes	Yes	No	Yes	No	No	No	No	No	No	6 to 12 months	Yes	Yes	No	2-6 hours	2 hours break after 2 hours use	Yes	Yes	No	6-12 hours	1 hours break after 2 hours use	Yes	7	6	6	6	5	7	7	8	7	10	6	8	49	51	1.6002	19.1358	Normal range	19.9169
22	≥18	Female	Chattogram	HSC	30k to 60k	No	No	No	Yes	Yes	Yes	No	No	No	No	No	Yes	No	No	6 to 12 months	Yes	No	No	2-6 hours	Use without break	Yes	No	No	<2 hours	1 hours break after 2 hours use	Yes	8	8	8	8	8	7	7	8	8	9	7	10	49	45	1.69	17.1563	Mild thinness
23	<18	Female	Chattogram	HSC	<10k	No	No	No	No	No	Yes	No	No	No	No	Yes	Yes	No	No	6 to 12 months	Yes	No	No	2-6 hours	2 hours break after 2 hours use	Yes	No	No	6-12 hours	1 hours break after 2 hours use	No	9	8	9	9	9	9	8	8	8	8	9	8	53	55	1.5626	21.706	Normal range	22.5251
24	≥18	Female	Chattogram	HSC	10k to 30k	Yes	No	No	No	No	No	No	No	No	No	Yes	No	No	No	6 to 12 months	Yes	No	No	2-6 hours	Use without break	Yes	No	No	<2 hours	2 hours break after 2 hours use	No	10	5	10	8	9	10	10	9	6	10	10	10	41	42	1.57	16.6335	Moderate thinness	17.0392
25	≥18	Female	Chattogram	HSC	10k to 30k	No	No	No	No	Yes	No	No	Yes	No	No	No	No	No	No	6 to 12 months	Yes	No	No	2-6 hours	Use without break	Yes	No	No	6-12 hours	Use without break	No	5	4	4	5	10	8	9	10	10	9	10	9	49.5	50.5	1.524	21.3125	Normal range	21.7431
26	≥18	Male	Chattogram	HSC	30k to 60k	Yes	No	No	No	No	No	No	No	No	No	No	Yes	No	No	>12 months	Yes	No	No	2-6 hours	1 hours break after 2 hours use	Yes	Yes	No	6-12 hours	1 hours break after 2 hours use	Yes	9	7	9	8	6	7	6	8	7	8	9	8	63	65	1.7018	21.7532	Normal range	22.4438
27	≥18	Male	Chattogram	HSC	30k to 60k	No	No	No	Yes	Yes	No	No	Yes	No	No	No	No	No	No	>12 months	Yes	Yes	No	6-12 hours	Use without break	Yes	Yes	No	<2 hours	2 hours break after 2 hours use	Yes	7	7	6	6	6	7	7	7	5	4	8	10	55	65	1.7272	18.4365	Mild thinness	21.7885
28	<18	Female	Chattogram	HSC	10k to 30k	No	No	No	No	Yes	Yes	No	Yes	No	No	No	No	No	No	>12 months	Yes	No	No	2-6 hours	Use without break	Yes	No	No	<2 hours	2 hours break after 2 hours use	Yes	8	8	8	7	7	9	8	7	7	8	8	7	67	71	1.625	25.3728	Pre-obese	26.8876
29	≥18	Female	Chattogram	HSC	30k to 60k	No	No	Yes	Yes	Yes	Yes	No	No	No	Yes	Yes	Yes	No	No	>12 months	Yes	No	No	6-12 hours	1 hours break after 2 hours use	Yes	No	Yes	<2 hours	2 hours break after 2 hours use	No	7	5	8	7	7	7	6	7	8	7	7	8	48	55	1.35	26.3374	Pre-obese	30.1783
30	≥18	Female	Chattogram	HSC	30k to 60k	No	Yes	Yes	Yes	Yes	Yes	No	No	Yes	Yes	Yes	Yes	Yes	No	6 to 12 months	Yes	Yes	No	<2 hours	Use without break	Yes	Yes	Yes	2-6 hours	1 hours break after 2 hours use	Yes	8	5	9	9	9	7	6	6	8	8	8	9	70	62	1.6256	26.4893	Pre-obese	23.462
31	<18	Female	Chattogram	HSC	10k to 30k	No	No	No	Yes	Yes	Yes	No	No	No	No	Yes	No	Yes	No	>12 months	Yes	Yes	No	2-6 hours	2 hours break after 2 hours use	Yes	No	No	2-6 hours	2 hours break after 2 hours use	Yes	4	4	5	5	9	9	9	9	9	9	9	9	50	56	1.61	19.2894	Normal range	21.6041
32	<18	Male	Chattogram	HSC	<10k	Yes	No	No	No	No	No	No	Yes	No	No	No	No	No	No	3 to 6 months	Yes	No	No	<2 hours	Use without break	Yes	No	No	6-12 hours	Use without break	Yes	9	6	6	8	6	4	8	10	9	9	9	8	57	55	1.655	20.8103	Normal range	20.0801
33	<18	Female	Chattogram	HSC	60k to 1 lac	No	No	No	No	Yes	Yes	No	No	No	No	Yes	Yes	No	No	>12 months	Yes	No	No	2-6 hours	1 hours break after 2 hours use	Yes	No	Yes	<2 hours	2 hours break after 2 hours use	No	8	5	7	7	9	6	5	7	6	6	7	7	92	70	1.65	33.7925	Obese class I	25.7117
34	<18	Male	Chattogram	HSC	10k to 30k	No	No	No	No	Yes	Yes	No	No	No	No	No	Yes	No	No	6 to 12 months	Yes	No	No	2-6 hours	1 hours break after 2 hours use	Yes	No	No	<2 hours	2 hours break after 2 hours use	No	9	8	9	7	6	5	9	9	8	9	9	9	60	62	1.77	19.1516	Normal range	19.79
35	≥18	Female	Chattogram	HSC	30k to 60k	No	Yes	No	Yes	Yes	Yes	No	No	No	No	Yes	Yes	No	No	>12 months	Yes	Yes	Yes	>12 hours	Use without break	Yes	Yes	Yes	<2 hours	Use without break	Yes	5	8	5	5	4	5	8	8	6	4	6	6	70	66	1.463	32.7045	Obese class I	30.8356
36	≥18	Female	Dhaka	HSC	>1 lac	Yes	No	No	No	No	No	No	Yes	No	No	No	No	No	No	>12 months	Yes	Yes	No	2-6 hours	2 hours break after 2 hours use	Yes	Yes	Yes	<2 hours	1 hours break after 2 hours use	Yes	10	10	10	10	10	10	10	10	1	10	10	1	62	68	1.585	24.6793	Normal range	27.0676
37	<18	Male	Chattogram	HSC	60k to 1 lac	Yes	No	No	No	No	No	No	Yes	No	No	No	No	No	No	>12 months	Yes	No	No	6-12 hours	1 hours break after 2 hours use	Yes	No	No	2-6 hours	2 hours break after 2 hours use	No	9	9	9	9	9	8	8	9	8	9	9	8	70	75	1.8034	21.5235	Normal range	23.0609
38	≥18	Male	Dhaka	HSC	30k to 60k	No	No	No	No	Yes	No	No	No	No	Yes	No	No	No	No	>12 months	Yes	No	No	6-12 hours	Use without break	Yes	No	No	<2 hours	2 hours break after 2 hours use	Yes	8	6	6	7	7	8	8	6	7	9	7	6	58	55	1.88	16.4101	Moderate thinness
39	<18	Female	Chattogram	HSC	30k to 60k	Yes	No	No	No	No	No	No	Yes	No	No	No	No	No	No	>12 months	Yes	Yes	No	6-12 hours	2 hours break after 2 hours use	Yes	No	No	<2 hours	2 hours break after 2 hours use	Yes	10	10	10	10	10	10	10	10	10	10	10	10	50	56	1.57	20.2848	Normal range	22.719
40	≥18	Male	Chattogram	HSC	30k to 60k	Yes	No	No	No	No	Yes	No	Yes	No	No	No	No	Yes	No	6 to 12 months	Yes	No	No	2-6 hours	Use without break	Yes	No	No	6-12 hours	Use without break	Yes	9	9	7	8	7	8	4	5	5	8	7	4	83	86	1.76784	26.5578	Pre-obese	27.5177
41	<18	Male	Chattogram	HSC	30k to 60k	No	Yes	Yes	Yes	Yes	Yes	Yes	No	Yes	Yes	No	Yes	No	Yes	>12 months	Yes	Yes	No	2-6 hours	2 hours break after 2 hours use	Yes	Yes	No	2-6 hours	2 hours break after 2 hours use	Yes	6	7	9	9	10	6	5	5	5	8	6	9	85	90
42	<18	Female	Chattogram	HSC	30k to 60k	No	Yes	No	No	No	No	No	Yes	No	No	No	No	No	No	>12 months	Yes	No	No	2-6 hours	1 hours break after 2 hours use	Yes	No	No	6-12 hours	Use without break	Yes	9	9	8	10	10	5	9	9	6	9	9	9	75	79	1.6256	28.3814	Pre-obese	29.8951
43	<18	Female	Chattogram	HSC	60k to 1 lac	No	No	No	Yes	Yes	Yes	No	No	No	No	No	Yes	No	No	>12 months	Yes	No	No	2-6 hours	2 hours break after 2 hours use	Yes	No	No	2-6 hours	2 hours break after 2 hours use	Yes	10	10	10	10	10	10	1	1	9	10	10	5	47	49	1.5748	18.9517	Normal range	19.7581
44	≥18	Female	Chattogram	HSC	30k to 60k	No	No	No	Yes	Yes	No	No	No	No	No	Yes	Yes	No	No	6 to 12 months	Yes	No	No	2-6 hours	2 hours break after 2 hours use	Yes	No	No	2-6 hours	2 hours break after 2 hours use	Yes	8	8	9	10	10	8	1	2	10	9	10	7	51	49	1.57	20.6905	Normal range	19.8791
45	<18	Female	Chattogram	HSC	10k to 30k	No	Yes	No	Yes	No	No	No	No	No	No	Yes	No	No	No	>12 months	Yes	No	No	6-12 hours	1 hours break after 2 hours use	Yes	No	Yes	<2 hours	2 hours break after 2 hours use	Yes	9	9	9	9	9	8	8	8	8	9	9	9	68	68	1.52399	29.2782	Pre-obese	29.2782
46	<18	Female	Chattogram	HSC	10k to 30k	No	No	Yes	Yes	No	Yes	No	No	No	No	Yes	Yes	No	No	6 to 12 months	Yes	No	No	<2 hours	2 hours break after 2 hours use	Yes	No	No	<2 hours	2 hours break after 2 hours use	No	9	9	9	9	9	9	9	9	9	9	9	9	42	40	1.52	18.1787	Mild thinness	17.313
47	≥18	Female	Dhaka	HSC	10k to 30k	No	No	No	No	Yes	No	No	No	Yes	No	No	No	Yes	No	6 to 12 months	Yes	No	No	<2 hours	Use without break	Yes	No	No	6-12 hours	Use without break	No	4	4	3	4	3	4	4	5	5	8	5	4	72	60	1.59	28.4799	Pre-obese	23.7332
48	≥18	Male	Chattogram	HSC	30k to 60k	Yes	No	No	No	No	No	No	Yes	No	No	No	No	No	No	6 to 12 months	Yes	No	No	6-12 hours	1 hours break after 2 hours use	Yes	No	No	<2 hours	2 hours break after 2 hours use	Yes	7	7	6	6	5	9	9	8	9	8	8	8	48	49	1.72	16.225	Moderate thinness	16.563
49	≥18	Female	Chattogram	HSC	30k to 60k	No	No	No	Yes	Yes	Yes	No	No	No	No	Yes	No	No	No	6 to 12 months	Yes	No	No	6-12 hours	1 hours break after 2 hours use	Yes	No	Yes	<2 hours	Use without break	Yes	5	5	5	7	5	3	3	2	1	10	10	2	45	42	1.5	20	Normal range	18.6667
50	<18	Female	Chattogram	HSC	30k to 60k	No	No	No	No	No	Yes	No	No	No	No	No	Yes	No	No	6 to 12 months	Yes	No	No	6-12 hours	2 hours break after 2 hours use	Yes	No	Yes	<2 hours	2 hours break after 2 hours use	Yes	8	9	8	9	9	10	10	9	9	10	9	10	52	50	1.58	20.83	Normal range	20.0288
51	<18	Male	Chattogram	HSC	10k to 30k	No	No	Yes	Yes	Yes	Yes	No	No	No	Yes	No	Yes	Yes	No	>12 months	Yes	No	No	2-6 hours	Use without break	Yes	No	No	2-6 hours	Use without break	Yes	8	5	6	7	8	7	7	5	6	8	8	6	46	48	1.36	24.8702	Normal range	25.9516
52	≥18	Female	Dhaka	HSC	30k to 60k	No	Yes	Yes	Yes	No	Yes	No	No	No	Yes	No	Yes	No	Yes	>12 months	Yes	No	No	6-12 hours	Use without break	Yes	No	No	<2 hours	1 hours break after 2 hours use	No	4	4	5	5	3	5	5	6	5	7	6	7	63	72	1.54	26.5643	Pre-obese	30.3593
53	<18	Female	Chattogram	HSC	30k to 60k	No	No	No	Yes	Yes	No	Yes	No	No	No	Yes	Yes	No	Yes	>12 months	Yes	Yes	No	2-6 hours	Use without break	Yes	No	No	2-6 hours	2 hours break after 2 hours use	Yes	7	5	7	7	8	7	7	6	6	8	8	6	53	57	1.73	17.7086	Mild thinness	19.0451
54	<18	Female	Chattogram	HSC	60k to 1 lac	No	No	No	No	Yes	No	No	Yes	No	No	No	No	No	No	6 to 12 months	Yes	No	No	2-6 hours	2 hours break after 2 hours use	Yes	No	No	<2 hours	2 hours break after 2 hours use	No	5	8	8	8	6	9	9	8	7	9	8	8	51	54	1.524	21.9584	Normal range	23.25
55	<18	Female	Chattogram	HSC	30k to 60k	No	No	No	No	Yes	Yes	No	No	No	No	No	Yes	No	No	>12 months	Yes	Yes	No	2-6 hours	Use without break	Yes	No	Yes	<2 hours	2 hours break after 2 hours use	No	9	9	8	8	9	8	9	7	9	9	9	8	50	52	1.35	27.4348	Pre-obese	28.5322
56	<18	Female	Chattogram	HSC	10k to 30k	No	No	No	Yes	Yes	Yes	No	No	No	No	Yes	No	No	No	>12 months	Yes	No	No	>12 hours	1 hours break after 2 hours use	Yes	No	Yes	2-6 hours	1 hours break after 2 hours use	Yes	9	8	8	8	8	8	8	7	8	9	9	8	40	41	1.52	17.313	Mild thinness	17.7458
57	<18	Female	Chattogram	HSC	60k to 1 lac	No	No	No	Yes	Yes	Yes	No	No	No	No	Yes	Yes	No	No	>12 months	Yes	No	No	2-6 hours	1 hours break after 2 hours use	Yes	No	Yes	<2 hours	2 hours break after 2 hours use	No	9	9	9	10	9	9	9	9	9	9	9	9	51	51	1.64592	18.8258	Normal range	18.8258
58	≥18	Female	Chattogram	HSC	<10k	No	No	No	No	Yes	Yes	No	Yes	No	No	No	No	No	No	>12 months	Yes	No	No	2-6 hours	1 hours break after 2 hours use	Yes	No	No	<2 hours	2 hours break after 2 hours use	No	9	8	9	8	8	9	9	9	8	7	7	8	45	45	1.626	17.0205	Mild thinness	17.0205
59	≥18	Female	Dhaka	HSC	30k to 60k	Yes	No	No	No	No	No	No	No	No	No	No	No	Yes	No	6 to 12 months	Yes	No	No	2-6 hours	1 hours break after 2 hours use	Yes	No	No	6-12 hours	1 hours break after 2 hours use	Yes	10	7	10	4	5	1	5	1	10	10	9	5	52	55	1.524	22.3889	Normal range	23.6806
60	≥18	Female	Chattogram	HSC	10k to 30k	No	No	No	No	No	Yes	No	No	No	No	No	Yes	No	No	>12 months	Yes	No	No	6-12 hours	1 hours break after 2 hours use	Yes	No	No	<2 hours	2 hours break after 2 hours use	Yes	9	8	9	10	9	8	7	9	10	10	10	9	65	80	1.6256	24.5972	Normal range	30.2735
61	≥18	Male	Chattogram	Undergraduate	30k to 60k	No	Yes	No	Yes	Yes	No	No	No	Yes	No	No	No	No	No	>12 months	No	Yes	No	2-6 hours	Use without break	No	Yes	No	2-6 hours	Use without break	Yes	9	5	9	10	10	10	10	10	1	10	10	10	60	80	1.6764	21.3499	Normal range	28.4665
62	≥18	Male	Dhaka	HSC	10k to 30k	No	Yes	No	Yes	Yes	No	No	No	Yes	No	Yes	Yes	No	No	>12 months	Yes	Yes	No	6-12 hours	Use without break	Yes	Yes	No	2-6 hours	1 hours break after 2 hours use	Yes	6	7	7	7	6	8	8	8	6	5	7	7	72	80	1.3716	38.2717	Obese class II
63	≥18	Female	Chattogram	HSC	60k to 1 lac	No	Yes	No	Yes	Yes	No	No	No	No	No	No	Yes	No	No	>12 months	Yes	No	No	2-6 hours	1 hours break after 2 hours use	Yes	No	Yes	<2 hours	2 hours break after 2 hours use	Yes	7	10	8	10	8	3	4	5	5	8	9	9	61	54
64	≥18	Female	Chattogram	HSC	10k to 30k	Yes	No	No	No	No	No	No	No	No	No	No	Yes	No	No	3 to 6 months	Yes	No	No	<2 hours	2 hours break after 2 hours use	Yes	No	Yes	<2 hours	Use without break	No	8	9	7	9	9	9	9	9	9	9	8	10	59	56	1.6002	23.0411	Normal range	21.8695
65	<18	Female	Chattogram	HSC	60k to 1 lac	No	No	No	No	Yes	No	No	No	No	No	No	Yes	No	No	>12 months	Yes	No	No	6-12 hours	2 hours break after 2 hours use	Yes	No	No	<2 hours	1 hours break after 2 hours use	Yes	4	6	7	8	8	8	7	9	9	8	8	9	46	56	1.5	20.4444	Normal range	24.8889
66	≥18	Female	Chattogram	HSC	30k to 60k	No	No	No	Yes	Yes	No	No	No	No	No	Yes	Yes	No	No	6 to 12 months	Yes	No	Yes	2-6 hours	1 hours break after 2 hours use	Yes	No	Yes	<2 hours	1 hours break after 2 hours use	Yes	8	8	8	8	7	7	6	7	8	9	8	8	50	50	1.5748	20.1613	Normal range	20.1613
67	≥18	Male	Chattogram	HSC	10k to 30k	No	No	No	No	Yes	No	No	No	No	No	No	No	Yes	No	>12 months	No	Yes	No	2-6 hours	1 hours break after 2 hours use	Yes	No	No	<2 hours	1 hours break after 2 hours use	Yes	9	9	7	8	8	8	8	8	8	8	8	8	74	80	1.69	25.9095	Pre-obese	28.0102
68	≥18	Female	Chattogram	HSC	>1 lac	Yes	No	No	No	No	No	No	No	No	No	Yes	No	No	No	6 to 12 months	Yes	No	No	>12 hours	Use without break	Yes	No	No	>12 hours	Use without break	No	9	9	9	9	9	9	8	8	9	8	8	9	56	54	1.57	22.719	Normal range	21.9076
69	<18	Female	Chattogram	HSC	30k to 60k	No	No	No	Yes	No	No	No	Yes	No	No	No	No	No	No	6 to 12 months	Yes	No	No	2-6 hours	2 hours break after 2 hours use	Yes	No	No	<2 hours	2 hours break after 2 hours use	Yes	5	6	9	8	7	7	6	9	6	9	6	5	58	56	1.68	20.5499	Normal range	19.8413
70	≥18	Female	Chattogram	Undergraduate	30k to 60k	No	No	No	Yes	Yes	No	No	No	Yes	No	Yes	Yes	Yes	Yes	1 to 3 months	Yes	No	No	<2 hours	2 hours break after 2 hours use	Yes	No	No	6-12 hours	Use without break	Yes	5	5	4	5	6	5	4	5	4	6	5	5	67	70	1.524	28.8473	Pre-obese	30.1389
71	≥18	Female	Chattogram	HSC	10k to 30k	No	No	No	Yes	Yes	Yes	No	No	No	No	Yes	Yes	No	No	6 to 12 months	Yes	No	No	6-12 hours	Use without break	Yes	No	No	<2 hours	2 hours break after 2 hours use	Yes	8	8	8	8	8	7	8	8	8	8	7	6	50	45
72	<18	Male	Dhaka	SSC	30k to 60k	No	Yes	No	No	No	No	No	No	Yes	No	No	No	Yes	No	6 to 12 months	Yes	No	No	2-6 hours	2 hours break after 2 hours use	Yes	No	No	2-6 hours	2 hours break after 2 hours use	No	9	8	8	6	7	7	8	9	7	7	8	10	80	84	1.9	22.1607	Normal range	23.2687
73	<18	Male	Chattogram	HSC	10k to 30k	No	No	No	Yes	Yes	Yes	No	No	No	No	Yes	No	No	No	6 to 12 months	Yes	Yes	No	6-12 hours	1 hours break after 2 hours use	Yes	Yes	Yes	<2 hours	2 hours break after 2 hours use	Yes	7	7	8	7	7	6	6	6	6	8	7	6	49	52	1.651	17.9764	Mild thinness	19.077
74	<18	Female	Chattogram	HSC	10k to 30k	No	No	No	Yes	Yes	Yes	No	No	No	No	Yes	Yes	Yes	No	>12 months	Yes	No	No	2-6 hours	Use without break	Yes	No	Yes	2-6 hours	1 hours break after 2 hours use	No	9	9	8	9	9	9	9	9	9	9	9	9	52	50	1.53	22.2137	Normal range	21.3593
75	<18	Female	Chattogram	HSC	10k to 30k	No	No	No	Yes	Yes	No	No	No	No	No	Yes	Yes	No	No	>12 months	Yes	No	No	2-6 hours	1 hours break after 2 hours use	Yes	No	No	<2 hours	1 hours break after 2 hours use	No	8	8	9	9	8	7	6	7	7	9	8	8	45	45	1.7069
76	<18	Male	Chattogram	SSC	>1 lac	Yes	No	No	No	No	No	No	Yes	No	No	No	No	No	No	6 to 12 months	Yes	Yes	No	2-6 hours	Use without break	No	Yes	No	2-6 hours	1 hours break after 2 hours use	Yes	8	8	8	8	8	8	8	8	8	8	8	8	95	93	1.6764	33.804	Obese class I	33.0924
77	<18	Male	Chattogram	SSC	30k to 60k	No	No	No	No	No	No	Yes	Yes	No	No	No	No	No	No	>12 months	Yes	Yes	No	2-6 hours	1 hours break after 2 hours use	Yes	Yes	No	<2 hours	2 hours break after 2 hours use	No	8	7	7	8	7	7	8	8	6	8	7	7	53	55	1.63	19.9481	Normal range	20.7008
78	≥18	Male	Chattogram	Postgraduate	60k to 1 lac	No	No	No	Yes	No	Yes	No	No	No	No	Yes	Yes	Yes	No	3 to 6 months	Yes	Yes	No	2-6 hours	2 hours break after 2 hours use	Yes	Yes	No	2-6 hours	Use without break	Yes	7	7	7	7	7	7	7	7	7	7	7	7	77	79	1.64	28.6288	Pre-obese	29.3724
79	≥18	Male	Chattogram	Postgraduate	60k to 1 lac	Yes	No	No	No	No	No	No	Yes	No	No	No	No	No	No	6 to 12 months	No	Yes	No	2-6 hours	1 hours break after 2 hours use	Yes	No	No	<2 hours	2 hours break after 2 hours use	Yes	8	8	8	8	8	8	8	8	8	8	8	8	72	76	1.65	26.4463	Pre-obese	27.9155
80	≥18	Female	Dhaka	Postgraduate	30k to 60k	No	No	No	Yes	Yes	No	No	No	No	No	No	Yes	No	No	>12 months	Yes	Yes	No	2-6 hours	1 hours break after 2 hours use	Yes	No	Yes	<2 hours	2 hours break after 2 hours use	Yes	6	6	6	6	6	6	6	6	6	6	6	6	48	50	1.4224	23.7245	Normal range	24.7131
81	≥18	Male	Chattogram	Undergraduate	10k to 30k	No	No	No	Yes	Yes	Yes	No	No	No	No	Yes	Yes	No	No	3 to 6 months	Yes	No	No	<2 hours	1 hours break after 2 hours use	Yes	No	No	6-12 hours	Use without break	Yes	9	9	9	8	9	9	8	8	8	9	9	8	83	75	1.778	26.2552	Pre-obese	23.7245
82	≥18	Female	Chattogram	Undergraduate	>1 lac	No	No	No	Yes	Yes	Yes	No	No	No	Yes	Yes	No	Yes	No	6 to 12 months	Yes	No	No	6-12 hours	1 hours break after 2 hours use	Yes	No	No	2-6 hours	1 hours break after 2 hours use	Yes	8	7	7	8	9	7	7	8	8	7	8	9	56	66	1.7069	19.2208	Normal range	22.6531
83	≥18	Male	Chattogram	Undergraduate	60k to 1 lac	No	No	Yes	No	Yes	Yes	No	Yes	No	No	No	No	No	No	6 to 12 months	Yes	No	No	2-6 hours	2 hours break after 2 hours use	Yes	No	No	6-12 hours	Use without break	Yes	10	10	10	10	10	8	10	10	1	10	10	1	93	76	1.75	30.3673	Obese class I	24.8163
84	≥18	Male	Chattogram	Postgraduate	30k to 60k	No	Yes	No	No	Yes	No	No	No	Yes	No	No	Yes	No	No	>12 months	Yes	No	No	2-6 hours	1 hours break after 2 hours use	Yes	No	No	2-6 hours	1 hours break after 2 hours use	Yes	9	9	9	8	8	8	8	9	9	9	9	9	98	90	1.74	32.3689	Obese class I	29.7265
85	≥18	Female	Chattogram	Postgraduate	60k to 1 lac	No	No	No	No	Yes	No	No	Yes	No	No	No	No	No	No	>12 months	Yes	No	No	2-6 hours	Use without break	Yes	No	Yes	<2 hours	2 hours break after 2 hours use	No	9	9	9	7	9	9	9	9	9	8	9	9	52	50	1.62	19.8141	Normal range	19.052
86	≥18	Male	Dhaka	Postgraduate	60k to 1 lac	No	No	No	No	Yes	No	No	Yes	No	No	No	No	No	No	>12 months	Yes	No	No	2-6 hours	2 hours break after 2 hours use	Yes	No	No	2-6 hours	2 hours break after 2 hours use	Yes	9	10	9	9	9	10	9	10	10	10	10	9	65	69	1.65	23.8751	Normal range	25.3444
87	≥18	Female	Other	Undergraduate	<10k	Yes	No	No	No	No	No	No	No	No	No	Yes	Yes	No	No	1 to 3 months	Yes	No	No	6-12 hours	1 hours break after 2 hours use	Yes	No	Yes	2-6 hours	1 hours break after 2 hours use	Yes	10	10	10	10	10	10	10	10	10	10	10	10	51	56	1.6	19.9219	Normal range	21.875
88	≥18	Male	Dhaka	Postgraduate	10k to 30k	No	Yes	No	No	Yes	No	No	No	No	No	No	Yes	No	No	>12 months	Yes	Yes	No	2-6 hours	2 hours break after 2 hours use	Yes	Yes	No	2-6 hours	2 hours break after 2 hours use	Yes	9	9	9	9	9	7	8	9	9	8	9	9	82	82	1.75	26.7755	Pre-obese	26.7755
89	≥18	Male	Chattogram	Postgraduate	30k to 60k	No	No	No	Yes	Yes	Yes	No	No	No	No	Yes	Yes	No	No	>12 months	Yes	Yes	No	2-6 hours	1 hours break after 2 hours use	Yes	No	No	2-6 hours	1 hours break after 2 hours use	Yes	7	7	7	7	8	8	9	8	8	9	8	8	64	60	1.9939	16.098	Moderate thinness
90	≥18	Female	Chattogram	Postgraduate	>1 lac	No	No	No	Yes	Yes	Yes	No	No	Yes	No	Yes	Yes	Yes	Yes	>12 months	Yes	Yes	No	6-12 hours	Use without break	Yes	No	No	<2 hours	2 hours break after 2 hours use	Yes	2	3	3	3	3	6	4	4	4	4	5	4	57	61	1.57	23.1247	Normal range	24.7475
91	≥18	Female	Dhaka	Undergraduate	>1 lac	No	No	No	Yes	Yes	No	No	No	No	No	No	Yes	Yes	No	1 to 3 months	Yes	No	No	2-6 hours	Use without break	Yes	No	No	6-12 hours	Use without break	No	8	8	8	8	7	7	7	7	7	8	7	7	58	60	1.65	21.3039	Normal range	22.0386
92	≥18	Male	Dhaka	Undergraduate	30k to 60k	No	No	No	No	No	Yes	No	No	No	No	Yes	No	No	No	>12 months	Yes	Yes	No	2-6 hours	Use without break	Yes	Yes	No	2-6 hours	1 hours break after 2 hours use	Yes	9	10	8	8	8	9	10	10	10	9	9	7	70	76	1.7526	22.7894	Normal range	24.7428
93	≥18	Male	Chattogram	Postgraduate	10k to 30k	No	Yes	No	No	Yes	No	No	No	No	No	No	Yes	No	No	1 to 3 months	Yes	No	No	<2 hours	2 hours break after 2 hours use	Yes	No	No	2-6 hours	2 hours break after 2 hours use	No	7	6	7	6	7	8	7	7	6	6	7	7	65	67	1.6	25.3906	Pre-obese	26.1719
94	≥18	Male	Other	Postgraduate	30k to 60k	No	Yes	No	Yes	Yes	Yes	No	No	No	No	Yes	Yes	No	Yes	>12 months	Yes	Yes	No	2-6 hours	1 hours break after 2 hours use	Yes	Yes	No	2-6 hours	Use without break	No	7	7	5	5	8	9	9	9	8	10	5	7	65	61	1.73	21.7181	Normal range	20.3816
95	≥18	Female	Dhaka	Undergraduate	30k to 60k	No	Yes	Yes	Yes	Yes	Yes	No	No	No	Yes	Yes	Yes	Yes	No	>12 months	Yes	Yes	No	6-12 hours	Use without break	Yes	Yes	No	<2 hours	1 hours break after 2 hours use	Yes	7	7	8	6	7	7	7	6	7	7	7	7	45	42	1.55	18.7305	Normal range	17.4818
96	≥18	Female	Dhaka	Postgraduate	60k to 1 lac	No	Yes	No	No	Yes	No	No	No	No	No	Yes	Yes	No	No	6 to 12 months	Yes	No	No	<2 hours	2 hours break after 2 hours use	Yes	No	No	<2 hours	2 hours break after 2 hours use	No	9	9	9	9	9	10	10	9	2	8	10	9	65	65	1.52	28.1337	Pre-obese	28.1337
97	≥18	Male	Dhaka	Undergraduate	<10k	No	Yes	No	No	Yes	No	No	No	No	No	No	Yes	No	No	3 to 6 months	Yes	Yes	No	2-6 hours	Use without break	Yes	No	No	2-6 hours	2 hours break after 2 hours use	Yes	10	10	10	10	10	10	10	10	10	10	10	10	64	76	1.8	19.7531	Normal range	23.4568
98	≥18	Male	Chattogram	Undergraduate	10k to 30k	No	No	No	Yes	No	No	No	Yes	No	No	No	No	No	No	3 to 6 months	Yes	No	No	<2 hours	1 hours break after 2 hours use	Yes	No	No	2-6 hours	Use without break	Yes	8	7	7	6	9	10	8	8	8	9	9	8	68	75	1.73	22.7204	Normal range	25.0593
99	≥18	Male	Chattogram	Postgraduate	>1 lac	No	No	No	Yes	Yes	Yes	No	No	Yes	No	Yes	No	No	Yes	>12 months	Yes	No	No	2-6 hours	2 hours break after 2 hours use	Yes	No	No	>12 hours	1 hours break after 2 hours use	No	8	7	8	8	8	10	10	10	8	10	10	8	90	88	1.6764	32.0249	Obese class I	31.3132
100	<18	Male	Chattogram	SSC	60k to 1 lac	No	Yes	No	Yes	Yes	Yes	No	No	No	No	Yes	No	No	No	6 to 12 months	Yes	No	No	2-6 hours	2 hours break after 2 hours use	Yes	No	No	<2 hours	1 hours break after 2 hours use	Yes	9	9	9	9	9	8	8	9	7	9	9	7	80	75	1.79832	24.7375	Normal range	23.1914
101	≥18	Male	Chattogram	Undergraduate	30k to 60k	No	No	No	No	No	Yes	No	No	Yes	No	Yes	Yes	No	No	6 to 12 months	Yes	Yes	No	2-6 hours	Use without break	Yes	Yes	No	6-12 hours	Use without break	Yes	9	8	8	10	8	7	9	9	9	10	10	8	72	80	1.65	26.4463	Pre-obese	29.3848
102	≥18	Female	Chattogram	Undergraduate	10k to 30k	Yes	No	No	No	No	No	No	Yes	No	No	No	No	No	No	>12 months	Yes	No	No	2-6 hours	1 hours break after 2 hours use	Yes	No	No	2-6 hours	Use without break	Yes	8	8	8	8	8	8	8	8	8	9	8	8	67	54	1.6	26.1719	Pre-obese	21.0937
103	≥18	Male	Chattogram	Undergraduate	>1 lac	No	No	No	No	Yes	No	No	No	No	No	Yes	No	No	No	6 to 12 months	Yes	No	No	2-6 hours	1 hours break after 2 hours use	Yes	No	No	2-6 hours	Use without break	Yes	8	6	7	7	6	7	8	9	9	8	8	6	58.5	57.3	1.64	21.7504	Normal range	21.3043
104	<18	Male	Chattogram	HSC	60k to 1 lac	No	No	No	Yes	Yes	Yes	No	No	No	No	Yes	Yes	No	No	6 to 12 months	Yes	Yes	No	2-6 hours	2 hours break after 2 hours use	Yes	No	Yes	<2 hours	2 hours break after 2 hours use	No	7	4	5	9	7	7	8	7	4	5	7	6	60	64	1.7	20.7612	Normal range	22.1453
105	≥18	Male	Chattogram	Undergraduate	30k to 60k	No	No	No	No	Yes	No	No	No	No	No	No	Yes	No	No	>12 months	Yes	Yes	No	2-6 hours	1 hours break after 2 hours use	Yes	No	No	2-6 hours	1 hours break after 2 hours use	No	7	7	8	8	7	7	7	7	10	9	8	7	70	75	1.85	20.4529	Normal range	21.9138
106	≥18	Male	Chattogram	Undergraduate	30k to 60k	No	Yes	No	No	Yes	Yes	No	No	Yes	No	No	No	Yes	No	6 to 12 months	Yes	No	No	2-6 hours	2 hours break after 2 hours use	Yes	No	Yes	2-6 hours	2 hours break after 2 hours use	Yes	9	8	8	8	8	7	7	7	8	8	8	8	78	90	1.73	26.0617	Pre-obese	30.0712
107	≥18	Female	Chattogram	Undergraduate	10k to 30k	No	Yes	No	No	Yes	No	No	No	No	No	Yes	Yes	No	No	6 to 12 months	Yes	No	No	2-6 hours	1 hours break after 2 hours use	Yes	No	Yes	<2 hours	2 hours break after 2 hours use	Yes	7	7	7	6	7	8	8	9	8	8	8	8	56	58	1.62	21.3382	Normal range	22.1003
108	≥18	Female	Chattogram	Postgraduate	60k to 1 lac	No	No	No	No	No	No	Yes	No	No	No	Yes	Yes	No	No	>12 months	Yes	No	No	2-6 hours	1 hours break after 2 hours use	Yes	No	No	<2 hours	2 hours break after 2 hours use	No	10	10	9	9	9	10	10	10	10	10	10	10	62	62.5	1.62	23.6244	Normal range	23.815
109	≥18	Female	Chattogram	HSC	10k to 30k	No	No	No	Yes	No	Yes	No	No	No	No	Yes	Yes	No	No	>12 months	Yes	No	No	2-6 hours	1 hours break after 2 hours use	Yes	No	No	2-6 hours	1 hours break after 2 hours use	Yes	7	6	7	6	6	7	6	8	6	9	7	6	63	62	1.68	22.3214	Normal range	21.9671
110	≥18	Male	Other	Undergraduate	<10k	No	No	No	No	Yes	No	No	No	No	No	No	No	Yes	No	>12 months	Yes	Yes	No	2-6 hours	Use without break	Yes	Yes	No	<2 hours	2 hours break after 2 hours use	Yes	10	10	10	8	8	9	5	10	8	5	7	10	69	71	1.651	25.3137	Pre-obese	26.0474
111	≥18	Female	Other	Undergraduate	30k to 60k	No	No	No	No	Yes	No	Yes	Yes	No	No	No	No	No	No	1 to 3 months	Yes	No	No	2-6 hours	Use without break	Yes	No	No	<2 hours	2 hours break after 2 hours use	Yes	6	4	7	7	9	8	8	8	7	8	8	9	50	50	1.6	19.5312	Normal range	19.5312
112	<18	Male	Chattogram	HSC	10k to 30k	No	No	Yes	No	Yes	No	No	No	No	No	No	Yes	No	Yes	>12 months	Yes	Yes	No	<2 hours	Use without break	Yes	Yes	Yes	6-12 hours	Use without break	Yes	9	3	6	7	8	9	9	7	2	10	4	10	50	53	1.651	18.3432	Mild thinness	19.4438
113	<18	Female	Chattogram	HSC	10k to 30k	No	No	No	Yes	Yes	No	No	No	No	No	Yes	Yes	No	No	3 to 6 months	Yes	No	No	2-6 hours	2 hours break after 2 hours use	No	No	Yes	<2 hours	2 hours break after 2 hours use	Yes	8	8	7	7	1	9	9	9	6	9	9	9	52	53	1.52	22.5069	Normal range	22.9398
114	≥18	Female	Chattogram	Undergraduate	60k to 1 lac	No	Yes	No	No	Yes	No	No	Yes	No	No	No	No	No	No	1 to 3 months	Yes	No	No	2-6 hours	Use without break	Yes	No	No	2-6 hours	1 hours break after 2 hours use	No	7	7	5	5	8	5	6	7	8	8	9	9	64	60	1.7272	21.4533	Normal range	20.1125
115	≥18	Male	Chattogram	Undergraduate	30k to 60k	No	No	No	No	Yes	No	No	No	No	No	No	Yes	No	No	6 to 12 months	Yes	No	No	<2 hours	2 hours break after 2 hours use	Yes	No	Yes	<2 hours	2 hours break after 2 hours use	No	10	8	8	6	10	7	8	7	8	5	8	7	78	80	1.7526	25.3939	Pre-obese	26.045
116	≥18	Male	Chattogram	Undergraduate	60k to 1 lac	No	No	No	No	Yes	Yes	No	No	Yes	No	No	Yes	No	No	6 to 12 months	Yes	Yes	No	2-6 hours	2 hours break after 2 hours use	Yes	Yes	No	2-6 hours	Use without break	Yes	9	6	9	7	9	6	6	8	9	8	8	8	80	78	1.7	27.6817	Pre-obese	26.9896
117	≥18	Female	Chattogram	Postgraduate	30k to 60k	No	No	No	Yes	Yes	Yes	No	No	No	No	Yes	Yes	No	No	>12 months	Yes	No	No	6-12 hours	Use without break	Yes	No	No	2-6 hours	1 hours break after 2 hours use	Yes	8	7	7	7	8	8	7	6	7	7	7	8	57	60	1.6573	20.7526	Normal range	21.8448
118	≥18	Female	Dhaka	Undergraduate	30k to 60k	No	Yes	Yes	No	Yes	No	No	No	No	Yes	No	Yes	No	No	>12 months	Yes	No	No	6-12 hours	Use without break	Yes	No	No	2-6 hours	Use without break	Yes	4	3	4	3	3	6	5	7	4	5	5	5	50	48	1.6002	19.5264	Normal range	18.7453
119	≥18	Female	Dhaka	Undergraduate	10k to 30k	No	Yes	No	Yes	Yes	No	No	No	No	No	Yes	Yes	No	No	>12 months	Yes	No	No	6-12 hours	2 hours break after 2 hours use	Yes	No	No	2-6 hours	2 hours break after 2 hours use	Yes	8	9	7	8	9	7	8	8	9	10	10	7	48	46	1.64	17.8465	Mild thinness	17.1029
120	≥18	Male	Other	Undergraduate	<10k	No	No	No	No	Yes	No	No	No	No	No	No	Yes	No	No	>12 months	Yes	No	No	6-12 hours	Use without break	Yes	No	No	2-6 hours	Use without break	Yes	8	7	7	7	7	7	8	7	7	7	7	7	70	69	1.6764	24.9082	Normal range	24.5524
121	<18	Female	Other	HSC	<10k	No	Yes	No	Yes	No	No	Yes	No	No	No	Yes	Yes	No	No	3 to 6 months	Yes	No	No	2-6 hours	1 hours break after 2 hours use	No	No	Yes	2-6 hours	1 hours break after 2 hours use	Yes	6	8	8	4	4	6	2	4	4	4	4	8	42	40	1.4	21.4286	Normal range	20.4082
122	≥18	Female	Dhaka	Undergraduate	30k to 60k	Yes	No	No	No	No	No	No	Yes	No	No	No	No	No	No	6 to 12 months	Yes	No	No	<2 hours	2 hours break after 2 hours use	Yes	No	No	2-6 hours	1 hours break after 2 hours use	No	8	7	8	9	9	7	7	7	7	8	8	9	40	37	1.4734	18.4255	Mild thinness	17.0436
123	≥18	Female	Chattogram	Undergraduate	10k to 30k	No	No	Yes	Yes	No	Yes	No	No	Yes	No	No	No	No	No	6 to 12 months	Yes	No	No	2-6 hours	1 hours break after 2 hours use	Yes	No	Yes	2-6 hours	1 hours break after 2 hours use	Yes	8	8	7	7	7	6	7	8	8	8	8	7	56	59.3	1.503	24.7896	Normal range	26.2504
124	≥18	Female	Chattogram	Undergraduate	10k to 30k	No	No	No	Yes	Yes	No	No	No	No	No	Yes	No	No	No	6 to 12 months	Yes	No	No	6-12 hours	Use without break	Yes	No	No	<2 hours	2 hours break after 2 hours use	No	3	3	2	3	3	2	3	5	5	4	4	4	54	52	1.5758	21.7466	Normal range	20.9412
125	≥18	Female	Other	Undergraduate	10k to 30k	No	Yes	No	Yes	Yes	No	No	No	Yes	No	Yes	Yes	No	No	>12 months	Yes	No	No	2-6 hours	1 hours break after 2 hours use	Yes	No	No	2-6 hours	1 hours break after 2 hours use	No	7	7	6	6	6	7	6	6	5	8	5	5	78	86	1.61	30.0914	Obese class I	33.1777
126	≥18	Female	Dhaka	Postgraduate	60k to 1 lac	No	No	No	No	Yes	No	No	No	No	No	Yes	Yes	No	No	>12 months	No	Yes	No	6-12 hours	Use without break	Yes	Yes	No	<2 hours	2 hours break after 2 hours use	No	10	10	9	9	10	10	9	8	9	9	9	10	61	62	1.6764	21.7057	Normal range	22.0616
127	≥18	Male	Other	Undergraduate	10k to 30k	No	No	No	Yes	Yes	Yes	Yes	No	No	No	Yes	Yes	No	No	6 to 12 months	Yes	No	No	2-6 hours	Use without break	Yes	No	Yes	<2 hours	2 hours break after 2 hours use	Yes	8	8	9	8	8	8	7	8	5	5	7	5	54	65	1.6637	19.5094	Normal range	23.4835
128	≥18	Male	Other	HSC	10k to 30k	No	No	No	Yes	No	No	No	No	No	No	Yes	No	No	No	1 to 3 months	Yes	No	No	<2 hours	2 hours break after 2 hours use	Yes	No	No	2-6 hours	1 hours break after 2 hours use	No	3	2	4	3	4	3	4	3	4	3	3	4	69	67	1.7018	23.825	Normal range	23.1344
129	≥18	Male	Dhaka	Undergraduate	10k to 30k	No	No	Yes	No	No	No	No	Yes	No	No	No	No	No	No	3 to 6 months	Yes	Yes	No	2-6 hours	1 hours break after 2 hours use	No	No	Yes	<2 hours	1 hours break after 2 hours use	Yes	9	10	10	10	10	9	9	9	9	9	9	9	61	73	1.61	23.533	Normal range	28.1625
130	≥18	Male	Dhaka	Undergraduate	30k to 60k	No	Yes	No	Yes	Yes	No	Yes	No	Yes	No	Yes	Yes	No	No	>12 months	Yes	No	No	2-6 hours	Use without break	Yes	No	Yes	2-6 hours	1 hours break after 2 hours use	No	10	10	10	10	10	10	10	10	10	10	10	10	78	81	1.55	32.4662	Obese class I	33.7149
131	≥18	Male	Chattogram	Undergraduate	10k to 30k	No	No	No	Yes	Yes	Yes	No	No	No	No	No	Yes	No	No	3 to 6 months	Yes	No	No	<2 hours	2 hours break after 2 hours use	Yes	No	Yes	6-12 hours	Use without break	Yes	10	8	10	10	10	10	10	10	10	10	10	10	62	62	1.7	21.4533	Normal range	21.4533
132	≥18	Female	Chattogram	Undergraduate	60k to 1 lac	No	No	No	Yes	Yes	No	No	No	No	No	Yes	Yes	No	No	>12 months	Yes	No	No	2-6 hours	1 hours break after 2 hours use	Yes	No	No	2-6 hours	Use without break	Yes	9	9	9	9	9	8	7	8	8	9	9	9	62	60	1.67	22.231	Normal range	21.5139
133	≥18	Male	Chattogram	Undergraduate	30k to 60k	No	No	Yes	Yes	No	No	No	No	No	No	No	Yes	No	No	6 to 12 months	Yes	No	No	2-6 hours	1 hours break after 2 hours use	Yes	No	No	6-12 hours	1 hours break after 2 hours use	No	10	10	10	10	10	10	10	10	9	10	10	9	59	64	1.67	21.1553	Normal range	22.9481
134	≥18	Female	Dhaka	Undergraduate	30k to 60k	No	Yes	No	Yes	Yes	Yes	No	No	Yes	No	Yes	Yes	Yes	No	>12 months	Yes	No	No	2-6 hours	Use without break	Yes	No	No	2-6 hours	Use without break	Yes	8	8	7	7	7	9	9	9	9	10	10	9	64	69	1.62	24.3865	Normal range	26.2917
135	≥18	Male	Chattogram	HSC	10k to 30k	No	No	No	Yes	Yes	No	No	Yes	No	No	No	No	No	No	>12 months	Yes	No	No	2-6 hours	2 hours break after 2 hours use	Yes	No	No	2-6 hours	2 hours break after 2 hours use	Yes	8	7	6	7	6	7	7	7	7	7	7	7	50	56	1.651	18.3432	Mild thinness	20.5444
136	≥18	Male	Chattogram	HSC	30k to 60k	No	Yes	No	No	Yes	No	No	No	No	No	No	Yes	No	No	>12 months	Yes	No	No	2-6 hours	1 hours break after 2 hours use	Yes	No	No	<2 hours	1 hours break after 2 hours use	No	10	9	8	8	9	5	10	8	8	9	9	8	85	87	1.85	24.8356	Normal range	25.42
137	≥18	Male	Other	Undergraduate	30k to 60k	No	Yes	No	No	Yes	Yes	Yes	No	Yes	Yes	No	Yes	Yes	No	>12 months	Yes	Yes	No	<2 hours	1 hours break after 2 hours use	Yes	Yes	No	<2 hours	Use without break	Yes	9	9	9	8	9	9	9	9	9	9	9	9	79	86	1.78	24.9337	Normal range	27.143
138	≥18	Female	Dhaka	Postgraduate	30k to 60k	No	No	No	No	Yes	No	No	No	No	No	Yes	Yes	No	No	>12 months	Yes	Yes	No	2-6 hours	2 hours break after 2 hours use	Yes	No	No	<2 hours	2 hours break after 2 hours use	Yes	8	7	8	8	7	7	8	8	8	9	8	8	60	60	1.5748	24.1936	Normal range	24.1936
139	<18	Male	Chattogram	HSC	10k to 30k	No	No	No	Yes	Yes	Yes	No	No	No	No	Yes	Yes	No	No	>12 months	Yes	No	No	2-6 hours	2 hours break after 2 hours use	Yes	No	No	2-6 hours	2 hours break after 2 hours use	Yes	10	10	10	10	10	8	8	8	10	10	10	10	70	78	1.55	29.1363	Pre-obese	32.4662
140	≥18	Male	Chattogram	Undergraduate	10k to 30k	No	No	Yes	No	Yes	No	No	No	No	Yes	No	Yes	Yes	No	>12 months	Yes	No	No	<2 hours	1 hours break after 2 hours use	Yes	No	No	2-6 hours	Use without break	Yes	7	7	7	7	7	7	7	8	8	8	7	8	56	56	1.4	28.5714	Pre-obese	28.5714
141	≥18	Male	Chattogram	Undergraduate	10k to 30k	Yes	No	No	No	Yes	No	No	Yes	No	No	No	Yes	No	No	>12 months	Yes	Yes	No	2-6 hours	Use without break	Yes	Yes	Yes	2-6 hours	Use without break	Yes	7	7	8	7	8	8	8	7	7	8	7	8	78	78.5	1.7275	26.1372	Pre-obese	26.3047
142	≥18	Female	Chattogram	Undergraduate	30k to 60k	No	Yes	No	Yes	Yes	No	No	No	No	No	Yes	No	No	No	>12 months	Yes	Yes	No	2-6 hours	Use without break	Yes	No	No	<2 hours	2 hours break after 2 hours use	Yes	6	6	4	5	5	5	6	5	4	5	5	5	48	50	1.5621	19.6709	Normal range	20.4905
143	≥18	Male	Dhaka	HSC	10k to 30k	No	No	No	Yes	Yes	Yes	Yes	No	Yes	No	No	No	No	No	1 to 3 months	Yes	Yes	No	2-6 hours	1 hours break after 2 hours use	Yes	No	No	2-6 hours	1 hours break after 2 hours use	Yes	8	8	7	7	7	7	7	7	1	8	8	3	81	84	1.7018	27.9684	Pre-obese	29.0043
144	≥18	Female	Chattogram	Undergraduate	10k to 30k	No	No	No	Yes	Yes	No	No	No	No	No	No	Yes	No	No	>12 months	Yes	No	No	2-6 hours	Use without break	Yes	No	Yes	<2 hours	Use without break	Yes	9	10	8	9	10	10	8	8	9	9	8	9	50	47	1.55	20.8117	Normal range	19.563
145	≥18	Male	Dhaka	Undergraduate	30k to 60k	No	Yes	Yes	Yes	Yes	No	Yes	Yes	No	No	No	No	No	No	>12 months	Yes	Yes	No	2-6 hours	2 hours break after 2 hours use	Yes	Yes	No	6-12 hours	1 hours break after 2 hours use	Yes	8	8	8	8	8	8	9	8	8	8	8	8	62	65	1.65	22.7732	Normal range	23.8751
146	≥18	Male	Chattogram	Undergraduate	10k to 30k	No	Yes	No	Yes	Yes	No	No	No	Yes	Yes	Yes	Yes	No	No	3 to 6 months	Yes	No	No	<2 hours	Use without break	Yes	No	No	6-12 hours	Use without break	Yes	5	4	5	8	5	6	7	6	5	6	6	5	95	70	1.75	31.0204	Obese class I	22.8571
147	≥18	Male	Chattogram	Undergraduate	>1 lac	Yes	No	No	No	No	No	No	No	Yes	No	No	Yes	No	No	>12 months	Yes	No	No	2-6 hours	Use without break	Yes	No	No	2-6 hours	1 hours break after 2 hours use	No	9	9	8	7	7	8	9	8	9	9	9	8	112	116	1.8	34.5679	Obese class I	35.8025
148	≥18	Female	Chattogram	Undergraduate	30k to 60k	No	Yes	No	Yes	Yes	No	No	No	No	No	Yes	Yes	Yes	No	6 to 12 months	Yes	Yes	No	2-6 hours	1 hours break after 2 hours use	Yes	Yes	No	<2 hours	1 hours break after 2 hours use	Yes	9	9	9	8	8	8	9	9	9	9	9	9	60	60	1.56	24.6548	Normal range	24.6548
149	<18	Female	Chattogram	HSC	60k to 1 lac	No	Yes	No	No	Yes	Yes	No	No	No	No	No	Yes	Yes	No	>12 months	Yes	Yes	No	2-6 hours	1 hours break after 2 hours use	No	Yes	No	<2 hours	2 hours break after 2 hours use	Yes	8	7	8	7	9	6	5	6	8	8	8	9	48	54	1.574	19.3746	Normal range	21.7964
150	≥18	Female	Chattogram	Undergraduate	30k to 60k	No	No	No	No	No	Yes	No	No	No	Yes	No	Yes	Yes	No	3 to 6 months	Yes	No	No	<2 hours	Use without break	Yes	No	Yes	2-6 hours	2 hours break after 2 hours use	No	5	7	3	4	4	5	5	9	8	8	8	7	45	47	1.525	19.3496	Normal range	20.2096
151	≥18	Male	Chattogram	Undergraduate	10k to 30k	Yes	No	No	No	No	No	No	Yes	No	No	No	No	No	No	>12 months	Yes	No	No	2-6 hours	1 hours break after 2 hours use	Yes	No	No	2-6 hours	1 hours break after 2 hours use	No	8	8	7	7	7	7	7	10	9	9	8	9	70	70	1.524	30.1389	Obese class I	30.1389
152	≥18	Female	Chattogram	Undergraduate	10k to 30k	No	Yes	No	Yes	Yes	Yes	No	No	No	No	No	No	Yes	No	>12 months	Yes	No	No	2-6 hours	Use without break	No	No	Yes	<2 hours	2 hours break after 2 hours use	No	8	5	5	7	8	8	8	9	5	8	8	10	39	36	1.5748
153	≥18	Male	Chattogram	Undergraduate	30k to 60k	No	No	Yes	No	No	Yes	No	No	No	Yes	Yes	No	No	No	>12 months	Yes	Yes	No	<2 hours	Use without break	Yes	Yes	No	>12 hours	Use without break	Yes	10	10	10	10	10	10	8	10	10	10	10	10	69	83	1.65	25.3444	Pre-obese	30.4867
154	≥18	Male	Dhaka	Undergraduate	10k to 30k	No	No	No	Yes	Yes	Yes	No	No	No	No	Yes	No	Yes	No	3 to 6 months	Yes	No	No	2-6 hours	2 hours break after 2 hours use	Yes	No	No	2-6 hours	1 hours break after 2 hours use	Yes	8	7	7	7	5	8	8	8	6	9	9	9	55	65	1.6764	19.5707	Normal range	23.1291
155	≥18	Female	Chattogram	Postgraduate	30k to 60k	Yes	No	No	No	No	No	No	No	No	No	No	Yes	Yes	No	>12 months	Yes	No	No	2-6 hours	2 hours break after 2 hours use	Yes	No	No	2-6 hours	2 hours break after 2 hours use	No	10	10	10	9	10	10	8	9	10	8	10	10	55	56	1.52	23.8054	Normal range	24.2382
156	≥18	Male	Chattogram	Postgraduate	30k to 60k	No	Yes	No	Yes	No	No	No	No	Yes	No	No	No	No	No	>12 months	Yes	No	No	2-6 hours	2 hours break after 2 hours use	Yes	No	No	2-6 hours	1 hours break after 2 hours use	Yes	9	9	9	9	8	8	8	9	9	9	9	9	80	85	1.6256	30.2735	Obese class I	32.1656
157	≥18	Male	Dhaka	HSC	10k to 30k	No	No	No	Yes	Yes	No	No	Yes	No	No	No	No	No	No	>12 months	Yes	No	No	6-12 hours	2 hours break after 2 hours use	Yes	No	No	<2 hours	2 hours break after 2 hours use	Yes	7	8	8	8	7	7	7	7	7	7	7	7	52	50	1.6764	18.5033	Normal range	17.7916
158	≥18	Female	Chattogram	Postgraduate	60k to 1 lac	No	Yes	No	Yes	Yes	Yes	No	No	Yes	No	No	No	No	No	>12 months	Yes	Yes	No	2-6 hours	Use without break	Yes	No	No	2-6 hours	1 hours break after 2 hours use	Yes	7	7	7	7	8	6	7	9	8	7	8	7	58	62	1.52	25.1039	Pre-obese	26.8352
159	≥18	Male	Chattogram	Undergraduate	60k to 1 lac	Yes	No	No	No	No	No	No	Yes	No	No	No	No	No	No	>12 months	Yes	No	No	2-6 hours	Use without break	Yes	No	No	>12 hours	1 hours break after 2 hours use	Yes	7	7	6	6	6	8	8	8	7	8	6	9	63	72	1.75	20.5714	Normal range	23.5102
160	≥18	Male	Other	Undergraduate	30k to 60k	No	Yes	No	No	Yes	No	No	Yes	No	No	No	No	No	No	>12 months	Yes	Yes	No	>12 hours	Use without break	Yes	Yes	No	2-6 hours	1 hours break after 2 hours use	Yes	7	7	6	5	6	8	7	7	6	8	6	7	77	83	1.83	22.9926	Normal range	24.7843
161	≥18	Male	Chattogram	HSC	30k to 60k	No	No	No	Yes	Yes	No	No	No	No	No	Yes	Yes	No	No	>12 months	Yes	Yes	No	2-6 hours	1 hours break after 2 hours use	Yes	Yes	Yes	2-6 hours	1 hours break after 2 hours use	No	8	8	7	7	8	7	7	7	8	8	8	8	74	89	1.7526	24.0916	Normal range	28.9751
162	<18	Male	Chattogram	HSC	<10k	No	Yes	No	Yes	Yes	No	No	No	Yes	No	No	Yes	No	No	>12 months	No	Yes	No	6-12 hours	1 hours break after 2 hours use	No	Yes	No	<2 hours	2 hours break after 2 hours use	No	10	10	10	10	9	8	7	8	8	8	9	9	70	80	1.52	30.2978	Obese class I	34.626
163	≥18	Female	Dhaka	Postgraduate	60k to 1 lac	No	Yes	Yes	Yes	Yes	Yes	No	Yes	No	No	No	No	No	No	3 to 6 months	Yes	No	No	2-6 hours	1 hours break after 2 hours use	Yes	No	No	<2 hours	1 hours break after 2 hours use	No	7	7	8	9	8	7	7	7	6	6	7	7	64	60	1.57	25.9645	Pre-obese	24.3418
164	≥18	Male	Chattogram	Undergraduate	30k to 60k	No	No	No	Yes	Yes	No	No	No	No	No	Yes	No	No	No	6 to 12 months	Yes	Yes	No	2-6 hours	1 hours break after 2 hours use	Yes	Yes	No	<2 hours	1 hours break after 2 hours use	Yes	7	6	7	7	6	6	6	6	6	6	6	7	70	60	1.68	24.8016	Normal range	21.2585
165	≥18	Male	Chattogram	HSC	10k to 30k	No	No	Yes	Yes	No	Yes	No	No	No	No	No	No	No	Yes	3 to 6 months	Yes	No	No	<2 hours	1 hours break after 2 hours use	Yes	No	No	2-6 hours	1 hours break after 2 hours use	Yes	7	7	8	6	7	9	9	10	8	9	6	9	50	49	1.7526	16.2781	Moderate thinness
166	≥18	Female	Chattogram	Undergraduate	30k to 60k	No	No	No	No	Yes	Yes	No	No	No	No	No	Yes	No	No	>12 months	Yes	No	No	2-6 hours	Use without break	Yes	Yes	No	6-12 hours	Use without break	Yes	6	8	7	7	6	4	3	3	7	2	7	7	55	55	1.5	24.4444	Normal range	24.4444
167	≥18	Male	Chattogram	Undergraduate	<10k	No	Yes	No	Yes	Yes	No	No	No	No	No	No	Yes	No	No	>12 months	Yes	Yes	No	6-12 hours	Use without break	Yes	Yes	No	2-6 hours	Use without break	Yes	6	8	5	9	9	7	8	8	9	9	9	9	68	68	1.6764	24.1966	Normal range	24.1966
168	≥18	Male	Chattogram	Undergraduate	30k to 60k	No	Yes	No	No	No	No	No	Yes	No	No	No	No	No	No	3 to 6 months	Yes	No	No	6-12 hours	2 hours break after 2 hours use	Yes	No	No	6-12 hours	Use without break	Yes	7	10	8	7	8	8	7	8	7	8	7	7	84	76	1.67	30.1194	Obese class I	27.2509
169	≥18	Female	Dhaka	Undergraduate	10k to 30k	No	No	No	Yes	Yes	No	No	No	No	No	Yes	Yes	No	No	>12 months	Yes	Yes	No	<2 hours	2 hours break after 2 hours use	No	Yes	No	<2 hours	2 hours break after 2 hours use	Yes	7	6	6	7	6	7	7	6	7	5	8	8	50	55	1.524	21.5278	Normal range	23.6806
170	≥18	Female	Dhaka	Undergraduate	30k to 60k	No	No	No	No	Yes	No	No	Yes	No	No	No	No	No	No	6 to 12 months	Yes	No	No	2-6 hours	1 hours break after 2 hours use	Yes	No	No	2-6 hours	2 hours break after 2 hours use	Yes	8	7	7	7	7	6	7	7	7	7	7	8	57	52.5	1.48	26.0226	Pre-obese	23.9682
171	≥18	Female	Chattogram	Undergraduate	>1 lac	Yes	No	No	No	No	No	No	Yes	No	No	No	No	No	No	>12 months	Yes	Yes	No	6-12 hours	Use without break	Yes	Yes	No	<2 hours	2 hours break after 2 hours use	Yes	10	10	10	10	10	8	8	8	10	10	10	10	50	50	1.6891	17.5251	Mild thinness	17.5251
172	≥18	Female	Chattogram	Undergraduate	>1 lac	No	No	No	Yes	Yes	No	No	No	No	No	Yes	Yes	No	No	6 to 12 months	Yes	No	No	2-6 hours	1 hours break after 2 hours use	Yes	No	No	2-6 hours	1 hours break after 2 hours use	No	7	8	8	7	8	7	7	7	6	7	8	8	52	58	1.6256	19.6778	Normal range	21.9483
173	≥18	Female	Chattogram	HSC	30k to 60k	No	Yes	Yes	Yes	Yes	No	No	No	No	No	Yes	No	No	No	>12 months	Yes	No	No	6-12 hours	1 hours break after 2 hours use	Yes	No	Yes	2-6 hours	1 hours break after 2 hours use	Yes	4	8	8	8	7	5	4	7	7	7	6	5	58	53	1.5494	24.1602	Normal range	22.0774
174	≥18	Male	Dhaka	Postgraduate	30k to 60k	No	No	No	No	Yes	No	Yes	Yes	No	No	No	No	No	No	1 to 3 months	Yes	No	No	<2 hours	2 hours break after 2 hours use	Yes	No	No	<2 hours	2 hours break after 2 hours use	No	6	5	4	5	4	6	7	5	4	5	6	7	68	70	1.65	24.977	Normal range	25.7117
175	≥18	Male	Chattogram	Undergraduate	<10k	No	Yes	No	No	No	No	No	Yes	No	No	No	No	No	No	3 to 6 months	Yes	No	No	<2 hours	1 hours break after 2 hours use	Yes	No	No	2-6 hours	1 hours break after 2 hours use	No	8	8	7	7	9	10	10	10	10	8	9	9	64	67	1.65	23.5078	Normal range	24.6097
176	≥18	Male	Chattogram	HSC	30k to 60k	No	No	No	Yes	No	No	No	Yes	No	No	No	No	No	No	>12 months	Yes	Yes	No	<2 hours	1 hours break after 2 hours use	Yes	No	No	2-6 hours	1 hours break after 2 hours use	No	9	7	9	8	10	10	8	6	9	9	9	5	55	54	1.6766	19.5661	Normal range	19.2103
177	≥18	Female	Chattogram	HSC	60k to 1 lac	No	Yes	No	Yes	Yes	Yes	No	No	Yes	No	Yes	Yes	No	No	>12 months	Yes	No	No	2-6 hours	Use without break	Yes	No	No	6-12 hours	Use without break	No	7	8	6	5	8	7	7	8	4	6	7	5	65	84	1.55	27.0552	Pre-obese	34.9636
178	≥18	Female	Chattogram	Postgraduate	>1 lac	Yes	No	No	No	No	No	No	No	No	No	No	Yes	No	No	>12 months	Yes	Yes	No	<2 hours	2 hours break after 2 hours use	Yes	No	No	<2 hours	2 hours break after 2 hours use	No	10	10	10	10	9	10	10	10	10	10	10	10	65	67
179	≥18	Male	Chattogram	HSC	10k to 30k	Yes	No	No	No	No	No	No	Yes	No	No	No	No	No	No	>12 months	Yes	Yes	No	2-6 hours	Use without break	Yes	Yes	No	2-6 hours	Use without break	Yes	8	8	8	8	8	8	8	8	8	8	8	8	75	85	1.8288	22.4248	Normal range	25.4148
180	<18	Male	Chattogram	HSC	30k to 60k	No	No	No	Yes	Yes	No	No	No	No	No	No	Yes	No	No	>12 months	Yes	Yes	No	2-6 hours	1 hours break after 2 hours use	Yes	Yes	Yes	2-6 hours	1 hours break after 2 hours use	No	10	10	10	10	10	10	10	10	10	10	10	10	57	57
181	≥18	Female	Chattogram	Undergraduate	30k to 60k	No	No	No	No	Yes	No	No	No	No	No	Yes	Yes	Yes	No	6 to 12 months	Yes	No	No	2-6 hours	1 hours break after 2 hours use	Yes	No	No	2-6 hours	1 hours break after 2 hours use	Yes	9	9	8	9	9	8	8	9	9	9	9	8	49	49	1.54	20.6612	Normal range	20.6612
182	≥18	Male	Other	HSC	10k to 30k	No	Yes	No	No	Yes	Yes	No	No	No	No	No	Yes	Yes	No	>12 months	Yes	Yes	No	6-12 hours	Use without break	Yes	Yes	No	6-12 hours	Use without break	No	9	9	10	10	10	9	8	9	9	10	10	9	71	71	1.7272	23.7998	Normal range	23.7998
183	≥18	Male	Chattogram	Undergraduate	30k to 60k	Yes	No	No	No	No	No	No	Yes	No	No	No	No	No	No	>12 months	Yes	No	No	<2 hours	2 hours break after 2 hours use	Yes	No	No	<2 hours	2 hours break after 2 hours use	No	8	10	10	10	10	10	10	10	10	10	10	10	63	60	1.71	21.5451	Normal range	20.5191
184	<18	Male	Chattogram	HSC	60k to 1 lac	Yes	No	No	No	No	No	No	No	No	No	No	Yes	No	Yes	6 to 12 months	Yes	No	No	2-6 hours	1 hours break after 2 hours use	Yes	No	Yes	<2 hours	2 hours break after 2 hours use	Yes	9	8	8	9	8	9	9	9	9	9	8	8	45	50	2
185	≥18	Female	Chattogram	Undergraduate	30k to 60k	No	Yes	No	No	No	No	No	No	Yes	No	No	No	Yes	No	>12 months	Yes	Yes	No	2-6 hours	1 hours break after 2 hours use	Yes	Yes	Yes	2-6 hours	1 hours break after 2 hours use	Yes	6	8	8	8	9	7	7	6	7	7	9	8	70	82	1.65	25.7117	Pre-obese	30.1194
186	≥18	Female	Chattogram	Undergraduate	60k to 1 lac	No	No	No	No	Yes	Yes	No	No	No	Yes	No	Yes	No	No	1 to 3 months	Yes	No	No	<2 hours	1 hours break after 2 hours use	Yes	Yes	No	6-12 hours	Use without break	Yes	5	5	5	6	6	5	5	5	5	5	4	5	44	46	1.53	18.7962	Normal range	19.6506
187	<18	Female	Chattogram	HSC	60k to 1 lac	No	No	No	Yes	Yes	Yes	No	Yes	No	No	No	No	No	No	6 to 12 months	Yes	Yes	No	2-6 hours	1 hours break after 2 hours use	Yes	Yes	Yes	2-6 hours	2 hours break after 2 hours use	No	9	8	4	4	3	1	3	5	7	3	9	7	47	43	1.57	19.0677	Normal range	17.4449
188	≥18	Male	Chattogram	Undergraduate	>1 lac	No	No	No	Yes	Yes	No	No	No	No	No	Yes	Yes	No	No	>12 months	Yes	Yes	No	2-6 hours	1 hours break after 2 hours use	Yes	No	Yes	2-6 hours	1 hours break after 2 hours use	Yes	9	10	9	10	9	10	10	10	9	10	9	8	70	70	1.7018	24.1702	Normal range	24.1702
189	<18	Female	Chattogram	HSC	30k to 60k	No	No	No	No	Yes	No	No	No	No	No	No	Yes	No	No	>12 months	Yes	Yes	No	2-6 hours	1 hours break after 2 hours use	Yes	Yes	Yes	<2 hours	1 hours break after 2 hours use	No	9	6	9	9	8	7	7	9	6	10	8	9	61	64	1.33	34.4847	Obese class I	36.1807
190	≥18	Male	Chattogram	Undergraduate	10k to 30k	No	No	Yes	Yes	Yes	Yes	No	No	No	No	Yes	No	No	No	6 to 12 months	Yes	No	No	2-6 hours	1 hours break after 2 hours use	Yes	No	Yes	2-6 hours	1 hours break after 2 hours use	Yes	8	8	8	7	8	8	7	7	7	5	7	8	78	83	1.68	27.6361	Pre-obese	29.4076
191	≥18	Female	Chattogram	Postgraduate	60k to 1 lac	No	Yes	No	Yes	No	No	No	No	No	No	Yes	No	No	No	6 to 12 months	Yes	No	No	<2 hours	2 hours break after 2 hours use	Yes	No	No	2-6 hours	1 hours break after 2 hours use	No	7	7	7	7	6	7	8	8	6	7	7	7	41	43	1.55	17.0656	Mild thinness	17.898
192	≥18	Male	Chattogram	Postgraduate	60k to 1 lac	No	No	No	Yes	No	No	No	Yes	No	No	No	No	No	No	3 to 6 months	Yes	Yes	No	2-6 hours	1 hours break after 2 hours use	Yes	Yes	Yes	6-12 hours	1 hours break after 2 hours use	No	8	7	7	8	6	7	6	9	8	9	8	7	78	76	1.7526	25.3939	Pre-obese	24.7428
193	≥18	Male	Chattogram	Undergraduate	10k to 30k	No	Yes	No	Yes	Yes	No	No	No	No	No	Yes	No	No	No	>12 months	Yes	No	No	2-6 hours	1 hours break after 2 hours use	Yes	No	No	<2 hours	1 hours break after 2 hours use	No	6	5	2	4	8	9	4	4	5	4	7	8	68	75	1.5	30.2222	Obese class I	33.3333
194	≥18	Female	Chattogram	Undergraduate	10k to 30k	No	No	No	Yes	Yes	No	No	No	No	Yes	Yes	Yes	No	No	>12 months	Yes	No	No	2-6 hours	1 hours break after 2 hours use	Yes	No	No	6-12 hours	Use without break	No	9	9	9	9	9	7	8	9	9	9	9	9	48	43	1.6002	18.7453	Normal range	16.7927
195	<18	Female	Chattogram	HSC	10k to 30k	No	No	No	Yes	Yes	Yes	No	No	No	No	Yes	Yes	No	No	6 to 12 months	Yes	No	No	2-6 hours	1 hours break after 2 hours use	Yes	No	No	<2 hours	2 hours break after 2 hours use	No	8	6	7	6	8	7	7	7	7	8	8	7	50	49	1.52	21.6413	Normal range	21.2084
196	<18	Male	Dhaka	HSC	>1 lac	Yes	No	No	No	No	No	No	Yes	No	No	No	No	No	No	>12 months	Yes	Yes	No	6-12 hours	Use without break	No	No	Yes	<2 hours	2 hours break after 2 hours use	No	6	4	8	8	6	4	5	8	6	8	6	8	68	64	1.65	24.977	Normal range	23.5078
197	≥18	Female	Chattogram	Undergraduate	10k to 30k	Yes	No	No	No	No	No	No	No	No	No	No	Yes	No	No	>12 months	Yes	Yes	No	6-12 hours	1 hours break after 2 hours use	Yes	Yes	No	2-6 hours	1 hours break after 2 hours use	Yes	9	9	9	9	8	7	7	7	7	7	8	8	60	55	1.6	23.4375	Normal range	21.4844
198	≥18	Male	Chattogram	Undergraduate	10k to 30k	Yes	No	No	No	No	No	No	Yes	No	No	No	No	No	No	>12 months	Yes	Yes	No	<2 hours	2 hours break after 2 hours use	Yes	Yes	Yes	6-12 hours	1 hours break after 2 hours use	Yes	10	10	9	10	10	10	8	8	5	10	10	8	47	51	1.778			16.1327
199	≥18	Female	Chattogram	Undergraduate	10k to 30k	No	Yes	No	Yes	Yes	Yes	No	No	No	No	No	Yes	Yes	No	>12 months	Yes	No	No	2-6 hours	Use without break	Yes	No	Yes	<2 hours	2 hours break after 2 hours use	Yes	9	8	9	9	9	7	7	8	6	9	9	7	40	41	1.56	16.4366	Moderate thinness	16.8475
200	≥18	Female	Chattogram	Undergraduate	30k to 60k	Yes	No	No	No	No	No	No	No	Yes	No	Yes	Yes	Yes	No	>12 months	Yes	No	No	6-12 hours	1 hours break after 2 hours use	Yes	No	Yes	<2 hours	2 hours break after 2 hours use	Yes	10	10	8	7	10	10	10	8	9	10	10	9	64	69	1.64	23.7954	Normal range	25.6544
201	≥18	Female	Chattogram	Undergraduate	60k to 1 lac	No	No	No	No	Yes	No	No	No	No	No	Yes	No	No	No	6 to 12 months	Yes	No	No	2-6 hours	1 hours break after 2 hours use	Yes	No	Yes	2-6 hours	Use without break	Yes	9	9	9	9	8	8	8	8	8	9	8	9	52	56	1.5494	21.6609	Normal range	23.3271
202	≥18	Female	Chattogram	Undergraduate	30k to 60k	No	No	No	Yes	No	No	No	Yes	No	No	No	No	No	No	>12 months	Yes	No	No	<2 hours	2 hours break after 2 hours use	Yes	Yes	No	2-6 hours	1 hours break after 2 hours use	No	6	2	4	5	9	7	8	9	8	6	4	7	51	56	1.575	20.5593	Normal range	22.575
203	≥18	Female	Chattogram	HSC	>1 lac	No	No	No	No	Yes	No	No	No	No	No	No	Yes	No	No	>12 months	Yes	Yes	No	>12 hours	2 hours break after 2 hours use	Yes	Yes	Yes	2-6 hours	2 hours break after 2 hours use	Yes	8	8	8	9	10	10	10	10	8	8	9	10	44	45	1.4732	20.2735	Normal range	20.7343
204	≥18	Female	Chattogram	HSC	60k to 1 lac	No	Yes	No	Yes	Yes	Yes	No	No	No	Yes	Yes	Yes	Yes	No	>12 months	Yes	No	No	2-6 hours	Use without break	Yes	No	Yes	6-12 hours	Use without break	Yes	8	8	7	7	8	7	7	7	8	6	7	8	56	56	1.6002	21.8695	Normal range	21.8695
205	≥18	Female	Chattogram	Undergraduate	30k to 60k	No	No	No	No	Yes	No	No	No	No	No	No	Yes	No	No	6 to 12 months	Yes	Yes	No	2-6 hours	Use without break	Yes	Yes	No	2-6 hours	2 hours break after 2 hours use	No	10	10	10	10	10	10	10	10	10	10	10	10	53	55	1.6002	20.6979	Normal range	21.479
206	≥18	Female	Chattogram	HSC	30k to 60k	No	No	No	Yes	Yes	No	No	No	Yes	No	Yes	Yes	No	No	>12 months	Yes	No	No	<2 hours	2 hours break after 2 hours use	Yes	No	Yes	<2 hours	2 hours break after 2 hours use	Yes	9	9	8	8	8	6	5	5	7	7	5	7	57	48	1.4732	26.2634	Pre-obese	22.1166
207	≥18	Female	Chattogram	Undergraduate	60k to 1 lac	No	Yes	Yes	Yes	Yes	No	Yes	Yes	No	No	No	No	No	No	>12 months	Yes	No	No	2-6 hours	1 hours break after 2 hours use	Yes	No	No	2-6 hours	1 hours break after 2 hours use	No	9	6	7	5	8	8	8	8	7	8	6	8	58	55	1.5748	23.3871	Normal range	22.1775
208	≥18	Male	Chattogram	Postgraduate	30k to 60k	No	Yes	Yes	Yes	Yes	Yes	Yes	No	Yes	No	Yes	Yes	Yes	No	>12 months	Yes	No	No	2-6 hours	1 hours break after 2 hours use	Yes	No	No	2-6 hours	1 hours break after 2 hours use	No	8	8	8	7	7	8	8	8	8	8	8	8	69	76	1.53	29.4758	Pre-obese	32.4661
209	≥18	Male	Chattogram	Undergraduate	10k to 30k	No	No	No	No	Yes	No	No	No	No	No	No	Yes	No	No	6 to 12 months	Yes	No	No	2-6 hours	1 hours break after 2 hours use	Yes	No	No	2-6 hours	2 hours break after 2 hours use	Yes	7	7	7	7	9	10	9	10	9	8	8	8	70	72
210	≥18	Female	Chattogram	HSC	10k to 30k	No	No	No	No	Yes	No	No	No	No	No	No	Yes	Yes	No	>12 months	Yes	No	No	2-6 hours	1 hours break after 2 hours use	Yes	No	Yes	<2 hours	2 hours break after 2 hours use	No	5	4	5	7	7	6	5	7	5	9	6	7	45	45	1.48	20.5442	Normal range	20.5442
211	≥18	Female	Chattogram	Undergraduate	60k to 1 lac	No	No	No	Yes	Yes	Yes	No	No	No	No	Yes	No	No	No	>12 months	Yes	Yes	No	<2 hours	Use without break	Yes	No	No	6-12 hours	Use without break	Yes	10	10	10	10	9	7	6	7	7	8	8	10	54	50	1.8288	16.1459	Moderate thinness
212	≥18	Female	Chattogram	Undergraduate	>1 lac	No	Yes	No	Yes	No	No	No	No	No	Yes	No	No	No	No	>12 months	Yes	No	No	2-6 hours	Use without break	Yes	No	Yes	6-12 hours	Use without break	Yes	8	7	6	5	4	8	7	8	6	8	7	7	65	55	1.546	27.1953	Pre-obese	23.0114
213	≥18	Female	Chattogram	Undergraduate	30k to 60k	No	No	Yes	Yes	Yes	No	No	No	No	Yes	No	No	No	No	6 to 12 months	Yes	Yes	No	2-6 hours	Use without break	Yes	Yes	Yes	6-12 hours	Use without break	Yes	9	9	9	9	9	9	9	9	8	9	9	4	35	38	1.55
214	≥18	Male	Chattogram	Undergraduate	>1 lac	Yes	No	No	No	No	No	No	No	Yes	Yes	Yes	Yes	Yes	No	>12 months	Yes	Yes	No	>12 hours	2 hours break after 2 hours use	Yes	Yes	Yes	2-6 hours	2 hours break after 2 hours use	Yes	7	7	6	6	6	6	6	7	5	6	6	6	81	86	1.57	32.8614	Obese class I	34.8899
215	≥18	Female	Chattogram	Undergraduate	10k to 30k	Yes	No	No	No	No	No	No	No	No	No	Yes	No	No	No	>12 months	Yes	No	No	<2 hours	1 hours break after 2 hours use	Yes	No	No	<2 hours	2 hours break after 2 hours use	No	8	7	10	8	9	8	10	10	8	5	8	9	53	59	1.7	18.3391	Mild thinness	20.4152
216	≥18	Female	Chattogram	Undergraduate	<10k	No	Yes	No	Yes	Yes	Yes	No	No	Yes	No	Yes	No	Yes	No	>12 months	Yes	No	No	6-12 hours	Use without break	Yes	No	No	2-6 hours	1 hours break after 2 hours use	No	8	9	9	9	9	9	9	10	9	9	9	9	63	59	1.6383	23.4722	Normal range	21.9819
217	≥18	Female	Dhaka	Undergraduate	>1 lac	No	No	No	Yes	Yes	No	No	No	No	No	Yes	No	No	No	6 to 12 months	Yes	Yes	No	<2 hours	1 hours break after 2 hours use	Yes	Yes	No	2-6 hours	2 hours break after 2 hours use	No	8	8	8	7	6	9	8	8	4	9	7	8	55	54	1.65	20.202	Normal range	19.8347
218	≥18	Female	Other	Undergraduate	30k to 60k	Yes	No	No	No	Yes	No	No	No	Yes	Yes	No	Yes	No	No	>12 months	Yes	No	No	2-6 hours	1 hours break after 2 hours use	Yes	No	Yes	<2 hours	2 hours break after 2 hours use	Yes	9	9	8	8	8	8	8	9	8	7	8	8	55	65	1.534	23.3729	Normal range	27.6225
219	<18	Female	Chattogram	HSC	30k to 60k	No	No	No	Yes	No	No	No	No	No	No	Yes	Yes	No	No	>12 months	Yes	No	No	6-12 hours	Use without break	Yes	No	Yes	<2 hours	Use without break	No	9	9	6	6	8	7	7	9	9	9	9	10	57	53	1.68	20.1956	Normal range	18.7783
220	≥18	Male	Chattogram	Undergraduate	<10k	No	No	No	Yes	Yes	No	No	No	No	No	No	Yes	No	No	>12 months	Yes	Yes	No	6-12 hours	Use without break	Yes	No	No	<2 hours	2 hours break after 2 hours use	Yes	10	10	10	10	10	10	10	10	10	10	10	10	52	65	1.58	20.83	Normal range	26.0375
221	≥18	Male	Chattogram	Undergraduate	<10k	Yes	No	No	No	No	No	No	No	No	No	No	Yes	No	No	>12 months	Yes	No	No	<2 hours	2 hours break after 2 hours use	No	No	Yes	<2 hours	2 hours break after 2 hours use	No	8	5	9	8	10	9	8	9	8	8	8	7	65	65	1.72	21.9713	Normal range	21.9713
222	≥18	Female	Chattogram	HSC	60k to 1 lac	No	No	No	Yes	Yes	No	No	No	No	No	No	Yes	No	Yes	6 to 12 months	Yes	Yes	No	2-6 hours	1 hours break after 2 hours use	Yes	No	No	2-6 hours	1 hours break after 2 hours use	Yes	8	8	9	8	8	7	7	9	9	9	8	7	58	46	1.63	21.83	Normal range	17.3134
223	≥18	Male	Chattogram	HSC	30k to 60k	No	No	Yes	Yes	Yes	No	Yes	No	No	Yes	Yes	Yes	No	No	>12 months	Yes	No	No	2-6 hours	1 hours break after 2 hours use	Yes	No	Yes	<2 hours	2 hours break after 2 hours use	No	8	8	7	8	8	9	8	9	8	9	8	8	53	57	1.8588			16.4972
224	≥18	Male	Chattogram	HSC	30k to 60k	No	No	No	Yes	No	No	No	No	No	No	No	Yes	No	No	>12 months	Yes	No	No	2-6 hours	2 hours break after 2 hours use	Yes	Yes	Yes	2-6 hours	1 hours break after 2 hours use	Yes	9	10	9	9	9	9	9	7	7	10	7	9	63	66	1.77	20.1092	Normal range	21.0667
225	≥18	Female	Chattogram	Undergraduate	10k to 30k	No	No	No	Yes	Yes	No	Yes	No	No	No	Yes	No	No	No	>12 months	Yes	Yes	No	2-6 hours	2 hours break after 2 hours use	Yes	Yes	No	6-12 hours	1 hours break after 2 hours use	No	8	5	6	6	6	5	5	8	3	8	8	8	49	48	1.647	18.0638	Mild thinness	17.6951
226	≥18	Female	Chattogram	Undergraduate	10k to 30k	No	No	No	No	Yes	Yes	No	No	No	No	No	Yes	No	No	3 to 6 months	Yes	No	No	2-6 hours	Use without break	Yes	No	Yes	6-12 hours	1 hours break after 2 hours use	No	9	8	9	9	9	9	9	9	8	9	10	10	51	57	1.64	18.9619	Normal range	21.1927
227	≥18	Female	Chattogram	Undergraduate	30k to 60k	No	No	No	No	Yes	No	No	No	No	No	No	Yes	No	No	>12 months	Yes	No	No	2-6 hours	2 hours break after 2 hours use	Yes	No	No	2-6 hours	1 hours break after 2 hours use	Yes	8	7	6	6	6	5	6	5	7	7	6	8	59	61	1.63	22.2063	Normal range	22.9591
228	≥18	Female	Chattogram	HSC	<10k	No	No	No	No	Yes	No	No	Yes	No	No	No	No	No	No	>12 months	Yes	No	No	2-6 hours	2 hours break after 2 hours use	Yes	No	No	<2 hours	2 hours break after 2 hours use	Yes	6	6	6	7	7	5	5	6	8	8	6	10	50	55	1.6456	18.4638	Mild thinness	20.3102
229	≥18	Female	Chattogram	Postgraduate	10k to 30k	No	Yes	Yes	Yes	No	No	Yes	No	No	No	Yes	Yes	Yes	No	6 to 12 months	Yes	No	Yes	2-6 hours	1 hours break after 2 hours use	Yes	No	Yes	2-6 hours	1 hours break after 2 hours use	Yes	3	4	3	4	7	5	5	7	7	8	7	7	51	56	1.56	20.9566	Normal range	23.0112
230	<18	Female	Chattogram	HSC	30k to 60k	No	Yes	No	No	No	No	No	No	No	No	Yes	No	No	No	6 to 12 months	Yes	No	No	2-6 hours	2 hours break after 2 hours use	Yes	No	Yes	2-6 hours	Use without break	No	9	9	9	8	9	10	9	9	9	9	10	9	45	50	1.575	18.1406	Mild thinness	20.1562
231	≥18	Male	Chattogram	Undergraduate	30k to 60k	No	Yes	No	No	Yes	No	No	No	No	No	No	Yes	No	No	>12 months	Yes	No	No	2-6 hours	1 hours break after 2 hours use	Yes	No	No	2-6 hours	Use without break	No	8	8	7	8	7	7	8	9	8	8	7	7	95	90	1.8	29.321	Pre-obese	27.7778
232	<18	Male	Chattogram	SSC	10k to 30k	Yes	No	No	No	No	No	No	Yes	No	No	No	No	No	No	1 to 3 months	Yes	No	No	>12 hours	Use without break	Yes	No	No	>12 hours	Use without break	Yes	10	10	10	9	6	9	8	7	7	7	5	10	50	55	1.64	18.5901	Normal range	20.4491
233	≥18	Female	Other	HSC	10k to 30k	No	Yes	No	Yes	Yes	No	No	No	Yes	No	Yes	Yes	No	No	>12 months	Yes	No	No	2-6 hours	1 hours break after 2 hours use	Yes	No	No	<2 hours	2 hours break after 2 hours use	No	10	10	10	10	10	10	10	10	10	10	10	10	48	60	1.6269	18.1351	Mild thinness	22.6689
234	≥18	Female	Chattogram	HSC	30k to 60k	No	No	No	Yes	No	No	No	No	No	No	Yes	Yes	No	No	6 to 12 months	Yes	No	No	6-12 hours	1 hours break after 2 hours use	Yes	No	No	<2 hours	1 hours break after 2 hours use	Yes	3	1	2	3	4	1	2	1	2	1	2	4	53	61	1.62	20.1951	Normal range	23.2434
235	≥18	Female	Chattogram	Undergraduate	30k to 60k	No	Yes	No	Yes	No	Yes	No	No	Yes	No	Yes	Yes	No	No	>12 months	Yes	No	No	>12 hours	Use without break	Yes	No	No	2-6 hours	Use without break	Yes	8	8	8	8	8	8	8	8	8	8	8	8	81	74	1.51	35.5248	Obese class II	32.4547
236	≥18	Male	Chattogram	Undergraduate	<10k	No	No	No	Yes	No	No	No	Yes	No	No	No	No	No	No	>12 months	Yes	No	No	2-6 hours	1 hours break after 2 hours use	Yes	No	No	2-6 hours	1 hours break after 2 hours use	Yes	9	9	9	9	9	7	7	9	5	7	9	9	64	68	1.778	20.2449	Normal range	21.5102
237	≥18	Female	Chattogram	Undergraduate	30k to 60k	No	No	No	Yes	Yes	No	No	Yes	No	No	No	No	No	No	>12 months	Yes	Yes	No	2-6 hours	1 hours break after 2 hours use	Yes	Yes	No	2-6 hours	Use without break	No	9	9	9	9	9	9	9	9	9	9	9	9	50	50	1.5748	20.1613	Normal range	20.1613
238	≥18	Female	Chattogram	Postgraduate	30k to 60k	No	No	No	Yes	Yes	No	No	No	No	No	Yes	Yes	No	No	>12 months	Yes	Yes	No	6-12 hours	Use without break	Yes	Yes	No	<2 hours	2 hours break after 2 hours use	Yes	10	10	10	10	8	10	9	10	8	10	8	8	47	46	1.52	20.3428	Normal range	19.91
239	≥18	Male	Chattogram	Undergraduate	30k to 60k	No	No	No	No	Yes	No	No	No	No	No	No	Yes	No	No	6 to 12 months	Yes	No	No	2-6 hours	2 hours break after 2 hours use	Yes	No	No	2-6 hours	1 hours break after 2 hours use	Yes	8	7	7	7	6	8	8	8	8	9	8	6	66	65	1.6252	24.9879	Normal range	24.6093
240	≥18	Male	Chattogram	HSC	30k to 60k	Yes	No	No	No	No	No	No	No	Yes	No	No	No	No	No	>12 months	Yes	Yes	No	6-12 hours	1 hours break after 2 hours use	Yes	Yes	No	2-6 hours	1 hours break after 2 hours use	Yes	8	7	10	10	10	7	7	8	8	9	1	9	82	89	1.8288	24.5178	Normal range	26.6108
241	<18	Female	Chattogram	HSC	60k to 1 lac	No	No	No	Yes	Yes	Yes	No	Yes	No	No	No	No	No	No	>12 months	Yes	No	No	2-6 hours	1 hours break after 2 hours use	Yes	No	No	2-6 hours	2 hours break after 2 hours use	Yes	8	7	7	8	6	5	5	7	7	8	8	6	41	41	1.55448	16.9673	Moderate thinness	16.9673
242	≥18	Male	Chattogram	Postgraduate	>1 lac	No	No	No	Yes	Yes	Yes	No	No	Yes	No	No	Yes	No	No	>12 months	Yes	Yes	No	<2 hours	1 hours break after 2 hours use	Yes	Yes	Yes	2-6 hours	2 hours break after 2 hours use	Yes	9	9	7	9	7	9	8	8	7	9	8	9	84	104	1.8	25.9259	Pre-obese	32.0988
243	≥18	Male	Chattogram	Undergraduate	10k to 30k	No	Yes	No	No	Yes	No	No	No	Yes	No	No	Yes	No	No	6 to 12 months	Yes	Yes	No	>12 hours	Use without break	Yes	No	No	2-6 hours	Use without break	Yes	7	7	7	6	6	7	7	7	8	7	6	6	82	95	1.8	25.3086	Pre-obese	29.321
244	<18	Male	Chattogram	HSC	30k to 60k	No	Yes	No	Yes	No	Yes	No	No	No	No	Yes	No	No	No	6 to 12 months	Yes	Yes	No	2-6 hours	1 hours break after 2 hours use	Yes	Yes	Yes	2-6 hours	Use without break	Yes	8	7	7	8	6	6	7	8	9	10	8	8	62	63	1.8034	19.0637	Normal range	19.3712
245	<18	Female	Chattogram	HSC	10k to 30k	No	No	No	Yes	No	No	No	Yes	No	No	No	No	No	No	>12 months	Yes	No	No	2-6 hours	Use without break	Yes	No	No	<2 hours	Use without break	No	8	8	8	8	9	9	9	9	9	9	5	8	57	57	1.62	21.7192	Normal range	21.7192
246	<18	Male	Chattogram	HSC	10k to 30k	No	Yes	No	No	No	No	No	No	Yes	No	No	Yes	No	No	6 to 12 months	Yes	No	No	2-6 hours	1 hours break after 2 hours use	Yes	No	No	<2 hours	1 hours break after 2 hours use	Yes	8	8	7	8	9	8	8	7	7	9	7	7	85	89	1.705	29.2395	Pre-obese	30.6155
247	≥18	Female	Chattogram	HSC	60k to 1 lac	No	No	No	Yes	No	Yes	No	No	No	No	Yes	No	No	No	>12 months	Yes	No	No	2-6 hours	1 hours break after 2 hours use	Yes	No	No	<2 hours	2 hours break after 2 hours use	No	9	9	9	9	9	9	9	9	9	9	9	9	41	42	1.6	16.0156	Moderate thinness	16.4062
248	≥18	Female	Chattogram	HSC	30k to 60k	No	Yes	No	Yes	Yes	No	No	No	No	No	No	Yes	No	No	>12 months	Yes	Yes	No	2-6 hours	1 hours break after 2 hours use	No	Yes	No	2-6 hours	2 hours break after 2 hours use	Yes	6	5	4	3	4	5	5	4	5	7	6	6	48	60	1.5748	19.3549	Normal range	24.1936
249	<18	Female	Chattogram	HSC	30k to 60k	No	Yes	No	Yes	Yes	No	No	No	No	No	Yes	Yes	No	No	>12 months	Yes	No	No	6-12 hours	1 hours break after 2 hours use	Yes	No	No	<2 hours	2 hours break after 2 hours use	Yes	8	8	7	10	7	10	10	10	10	10	10	6	64	69.5	1.7069	21.9666	Normal range	23.8544
250	≥18	Female	Chattogram	HSC	60k to 1 lac	Yes	No	No	No	No	No	No	Yes	No	No	No	No	No	No	6 to 12 months	Yes	No	No	2-6 hours	2 hours break after 2 hours use	Yes	No	No	2-6 hours	2 hours break after 2 hours use	No	7	8	8	8	9	8	8	8	8	10	9	9	31	31	1.3	18.3432	Mild thinness	18.3432
251	≥18	Male	Chattogram	HSC	10k to 30k	Yes	No	No	No	No	No	No	No	No	No	No	Yes	No	No	>12 months	Yes	Yes	No	2-6 hours	1 hours break after 2 hours use	Yes	Yes	Yes	6-12 hours	1 hours break after 2 hours use	Yes	8	8	7	9	9	8	8	9	7	10	8	7	60	65	1.64	22.3082	Normal range	24.1672
252	≥18	Female	Chattogram	HSC	10k to 30k	Yes	No	No	No	No	No	No	No	No	No	No	Yes	No	No	>12 months	Yes	No	No	6-12 hours	1 hours break after 2 hours use	Yes	No	No	<2 hours	2 hours break after 2 hours use	Yes	7	5	8	8	7	3	5	10	8	6	9	10	55	60	1.58	22.0317	Normal range	24.0346
253	<18	Female	Chattogram	HSC	30k to 60k	Yes	No	No	No	No	No	No	No	No	No	No	Yes	No	No	>12 months	Yes	No	No	2-6 hours	1 hours break after 2 hours use	No	No	Yes	<2 hours	2 hours break after 2 hours use	No	8	7	9	8	8	7	7	9	9	10	10	10	40	39	1.524	17.2223	Mild thinness	16.7917
254	≥18	Male	Chattogram	HSC	<10k	No	No	No	Yes	Yes	No	Yes	Yes	No	No	No	No	No	No	>12 months	Yes	Yes	No	2-6 hours	1 hours break after 2 hours use	Yes	Yes	No	<2 hours	1 hours break after 2 hours use	Yes	7	7	7	6	5	10	9	8	7	7	8	8	70	75	1.38	36.757	Obese class II	39.3825
255	≥18	Female	Chattogram	HSC	10k to 30k	Yes	No	No	No	No	No	No	Yes	No	No	No	No	No	No	6 to 12 months	Yes	No	No	2-6 hours	2 hours break after 2 hours use	Yes	No	Yes	2-6 hours	2 hours break after 2 hours use	Yes	10	8	10	8	9	5	5	7	8	8	10	10	40	41	1.527	17.1547	Mild thinness	17.5835
256	<18	Male	Chattogram	HSC	10k to 30k	No	No	Yes	Yes	Yes	Yes	No	No	No	No	Yes	Yes	No	No	>12 months	Yes	Yes	Yes	6-12 hours	Use without break	Yes	No	Yes	<2 hours	2 hours break after 2 hours use	No	8	7	5	4	8	7	6	7	5	9	9	8	54	58	1.55	22.4766	Normal range	24.1415
257	≥18	Male	Chattogram	HSC	<10k	No	Yes	Yes	Yes	Yes	Yes	No	No	Yes	Yes	Yes	Yes	Yes	No	>12 months	Yes	No	No	6-12 hours	Use without break	Yes	No	No	2-6 hours	1 hours break after 2 hours use	Yes	4	7	5	7	3	7	9	8	6	7	5	3	54	56	1.6891	18.9271	Normal range	19.6281
258	<18	Male	Chattogram	HSC	10k to 30k	No	No	No	Yes	Yes	No	No	Yes	No	No	No	No	No	No	>12 months	Yes	Yes	No	2-6 hours	1 hours break after 2 hours use	Yes	Yes	No	<2 hours	2 hours break after 2 hours use	Yes	9	9	10	9	9	9	8	8	8	9	9	8	56	58	1.73	18.7109	Normal range	19.3792
259	≥18	Female	Chattogram	HSC	<10k	No	Yes	No	Yes	Yes	Yes	Yes	No	No	No	Yes	Yes	Yes	No	6 to 12 months	Yes	No	No	6-12 hours	1 hours break after 2 hours use	Yes	No	No	2-6 hours	2 hours break after 2 hours use	Yes	6	5	4	5	4	5	5	5	7	8	5	5	43	49	1.58	17.2248	Mild thinness	19.6283
260	<18	Male	Chattogram	HSC	10k to 30k	No	No	No	No	Yes	Yes	No	No	No	No	No	No	Yes	No	6 to 12 months	Yes	No	No	2-6 hours	Use without break	Yes	No	No	<2 hours	2 hours break after 2 hours use	Yes	8	8	9	10	10	9	9	9	3	9	9	10	63	66	1.7272	21.1181	Normal range	22.1237
261	<18	Female	Chattogram	HSC	30k to 60k	No	Yes	No	No	Yes	No	No	No	No	No	No	Yes	No	No	>12 months	Yes	No	No	6-12 hours	1 hours break after 2 hours use	Yes	No	No	2-6 hours	2 hours break after 2 hours use	No	5	4	7	5	8	5	4	6	6	8	10	9	40	40	1.52	17.313	Mild thinness	17.313
262	≥18	Male	Chattogram	HSC	30k to 60k	No	No	No	No	Yes	No	No	No	No	No	No	Yes	No	No	6 to 12 months	No	Yes	No	2-6 hours	1 hours break after 2 hours use	No	Yes	No	>12 hours	Use without break	Yes	10	10	10	10	9	10	10	10	10	10	10	9	59	61	1.67	21.1553	Normal range	21.8724
263	<18	Female	Chattogram	HSC	30k to 60k	Yes	No	No	No	No	No	No	Yes	No	No	No	No	No	No	6 to 12 months	No	Yes	No	2-6 hours	1 hours break after 2 hours use	No	Yes	No	2-6 hours	2 hours break after 2 hours use	Yes	10	10	10	10	10	9	9	9	8	9	10	7	45	48	1.35	24.6914	Normal range	26.3374
264	<18	Male	Chattogram	HSC	<10k	Yes	No	No	No	No	No	No	Yes	No	No	No	No	No	No	6 to 12 months	No	Yes	No	2-6 hours	1 hours break after 2 hours use	Yes	No	No	<2 hours	1 hours break after 2 hours use	No	10	10	10	9	10	10	10	10	10	10	10	10	70	75	1.7526	22.7894	Normal range	24.4172
265	<18	Female	Chattogram	HSC	10k to 30k	No	No	No	Yes	No	No	No	Yes	No	No	No	No	No	No	6 to 12 months	Yes	No	No	2-6 hours	Use without break	No	No	Yes	2-6 hours	1 hours break after 2 hours use	Yes	7	5	6	7	8	9	9	7	9	9	9	10	55	60	1.64	20.4491	Normal range	22.3082
266	<18	Female	Chattogram	HSC	10k to 30k	No	No	No	No	Yes	No	No	No	No	No	No	Yes	No	No	>12 months	Yes	No	No	2-6 hours	1 hours break after 2 hours use	Yes	No	No	<2 hours	2 hours break after 2 hours use	Yes	5	4	7	7	5	6	6	6	6	7	7	8	47	50
267	≥18	Female	Chattogram	HSC	10k to 30k	No	No	No	No	Yes	No	No	No	No	No	No	Yes	No	No	>12 months	Yes	No	No	2-6 hours	2 hours break after 2 hours use	Yes	No	Yes	2-6 hours	2 hours break after 2 hours use	No	7	7	8	9	8	6	8	6	7	9	8	9	41	41	1.6129
268	<18	Female	Chattogram	HSC	10k to 30k	No	No	No	No	Yes	No	No	Yes	No	No	No	No	No	No	>12 months	Yes	No	No	<2 hours	2 hours break after 2 hours use	Yes	No	No	<2 hours	2 hours break after 2 hours use	Yes	10	10	10	10	10	10	10	10	10	10	10	9	54	54
269	≥18	Female	Chattogram	HSC	60k to 1 lac	No	No	No	Yes	Yes	No	No	No	No	No	No	Yes	No	No	>12 months	Yes	No	No		2 hours break after 2 hours use	Yes	No	No	2-6 hours	2 hours break after 2 hours use	Yes	8	8	7	8	7	9	9	9	8	10	9	9	48	41	1.6256	18.1641	Mild thinness
270	≥18	Male	Dhaka	HSC	10k to 30k	No	No	No	No	No	Yes	No	Yes	No	No	No	No	No	No	6 to 12 months	Yes	No	No	6-12 hours	Use without break	Yes	No	No	<2 hours	2 hours break after 2 hours use	Yes	2	6	4	5	4	2	3	2	5	9	5	4	54	65	1.7018	18.6456	Normal range	22.4438
271	≥18	Female	Chattogram	HSC	10k to 30k	No	No	No	No	Yes	No	No	No	No	No	Yes	No	No	No	6 to 12 months	Yes	No	No	2-6 hours	2 hours break after 2 hours use	Yes	No	No	<2 hours	2 hours break after 2 hours use	Yes	5	5	7	7	10	7	7	8	7	10	10	8	46	46	1.5113	20.1399	Normal range	20.1399
272	≥18	Female	Chattogram	HSC	60k to 1 lac	No	Yes	No	No	Yes	No	No	No	No	No	Yes	Yes	No	No	6 to 12 months	Yes	No	No	2-6 hours	Use without break	Yes	No	No	<2 hours	1 hours break after 2 hours use	No	9	10	9	10	10	9	10	10	9	10	10	9	68	59	1.52	29.4321	Pre-obese	25.5367
273	≥18	Male	Chattogram	HSC	60k to 1 lac	No	No	No	Yes	Yes	No	No	No	No	No	Yes	Yes	No	No	>12 months	Yes	No	No	6-12 hours	Use without break	Yes	No	Yes	2-6 hours	1 hours break after 2 hours use	Yes	8	9	8	9	8	10	9	10	9	10	10	10	43	44.5	1.62	16.3847	Moderate thinness	16.9563
274	≥18	Male	Chattogram	HSC	10k to 30k	No	No	No	Yes	Yes	No	No	No	No	No	No	Yes	No	No	>12 months	Yes	Yes	No	2-6 hours	2 hours break after 2 hours use	Yes	Yes	No	<2 hours	2 hours break after 2 hours use	Yes	8	9	8	9	8	8	9	8	9	9	9	9	59	60	1.6	23.0469	Normal range	23.4375
275	≥18	Female	Chattogram	HSC	30k to 60k	No	No	No	No	Yes	No	No	No	No	No	No	Yes	No	No	6 to 12 months	Yes	No	No	2-6 hours	2 hours break after 2 hours use	Yes	No	Yes	<2 hours	2 hours break after 2 hours use	Yes	8	9	8	7	10	6	6	9	9	8	9	9	51	54	1.62	19.433	Normal range	20.5761
276	≥18	Male	Chattogram	HSC	60k to 1 lac	Yes	No	No	No	No	No	No	Yes	No	No	No	No	No	No	>12 months	Yes	Yes	No	2-6 hours	2 hours break after 2 hours use	Yes	Yes	Yes	2-6 hours	1 hours break after 2 hours use	Yes	7	6	5	7	8	5	7	8	7	10	10	9	51	53	1.7272	17.0956	Mild thinness	17.766
277	≥18	Female	Chattogram	HSC	<10k	No	No	No	Yes	Yes	No	No	No	No	No	Yes	Yes	No	No	6 to 12 months	Yes	No	No	2-6 hours	1 hours break after 2 hours use	Yes	No	No	<2 hours	2 hours break after 2 hours use	No	6	6	6	7	6	6	6	6	6	5	6	6	72	63	1.67	25.8166	Pre-obese	22.5896
278	<18	Female	Chattogram	HSC	10k to 30k	No	No	No	Yes	Yes	No	No	No	No	No	Yes	Yes	No	No	6 to 12 months	Yes	No	No	2-6 hours	2 hours break after 2 hours use	Yes	No	No	2-6 hours	1 hours break after 2 hours use	No	9	8	9	10	9	9	9	9	8	9	8	9	51	53	1.6256	19.2994	Normal range	20.0562
279	<18	Female	Chattogram	HSC	30k to 60k	No	No	No	Yes	Yes	Yes	No	No	No	No	Yes	Yes	No	No	>12 months	Yes	No	No	2-6 hours	1 hours break after 2 hours use	Yes	No	No	<2 hours	1 hours break after 2 hours use	Yes	8	7	7	6	6	7	5	8	5	6	6	6	57	63	1.6002	22.2601	Normal range	24.6032
280	<18	Female	Chattogram	SSC	30k to 60k	No	No	No	Yes	Yes	Yes	No	No	No	No	Yes	Yes	No	No	6 to 12 months	Yes	No	No	2-6 hours	2 hours break after 2 hours use	Yes	No	No	<2 hours	1 hours break after 2 hours use	No	5	6	7	5	4	4	5	5	5	4	4	7	38	48	1.58			19.2277
281	≥18	Male	Other	Undergraduate	10k to 30k	No	No	No	No	Yes	Yes	No	No	Yes	No	Yes	No	Yes	No	>12 months	Yes	No	No	2-6 hours	1 hours break after 2 hours use	Yes	No	Yes	2-6 hours	2 hours break after 2 hours use	Yes	9	9	8	9	9	7	7	9	9	9	9	10	86	90	1.81813	26.0165	Pre-obese	27.2266
282	<18	Male	Chattogram	HSC	10k to 30k	No	No	No	Yes	No	No	No	Yes	No	No	No	No	No	No	>12 months	Yes	Yes	No	2-6 hours	Use without break	Yes	Yes	No	<2 hours	1 hours break after 2 hours use	No	6	3	3	4	3	3	3	3	3	4	3	3	61	54	1.65	22.4059	Normal range	19.8347
283	<18	Female	Chattogram	HSC	10k to 30k	No	No	Yes	Yes	Yes	Yes	No	No	No	Yes	Yes	Yes	No	No	6 to 12 months	Yes	No	No	2-6 hours	1 hours break after 2 hours use	Yes	No	No	<2 hours	1 hours break after 2 hours use	Yes	7	7	5	5	9	8	8	10	8	8	8	8	40	38	1.5	17.7778	Mild thinness	16.8889
284	<18	Female	Chattogram	HSC	<10k	Yes	No	No	No	No	No	No	Yes	No	No	No	No	No	No	>12 months	Yes	No	No	6-12 hours	1 hours break after 2 hours use	Yes	No	No	2-6 hours	1 hours break after 2 hours use	No	10	8	9	8	7	5	7	8	5	8	8	9	60	55	1.6256	22.7051	Normal range	20.813
285	<18	Female	Chattogram	HSC	10k to 30k	No	No	No	Yes	Yes	No	Yes	No	No	No	Yes	Yes	No	No	>12 months	Yes	No	No	2-6 hours	1 hours break after 2 hours use	Yes	No	Yes	2-6 hours	1 hours break after 2 hours use	Yes	7	5	10	10	8	5	5	6	7	5	5	4	54	50.15	1.52	23.3726	Normal range	21.7062
286	<18	Female	Chattogram	HSC	30k to 60k	No	No	No	No	Yes	No	No	No	No	No	Yes	Yes	No	No	6 to 12 months	Yes	No	No	2-6 hours	1 hours break after 2 hours use	Yes	No	No	2-6 hours	1 hours break after 2 hours use	Yes	8	9	9	9	9	10	9	9	9	9	9	9	45	45
287	<18	Female	Chattogram	HSC	30k to 60k	No	No	No	No	Yes	No	No	Yes	No	No	No	No	No	No	6 to 12 months	Yes	Yes	No	6-12 hours	1 hours break after 2 hours use	Yes	No	No	<2 hours	2 hours break after 2 hours use	Yes	9	9	9	8	8	10	8	9	7	5	9	8	35	38	1.6256
288	<18	Female	Chattogram	HSC	10k to 30k	Yes	No	No	No	No	No	No	No	Yes	No	Yes	No	Yes	No	>12 months	Yes	No	No	2-6 hours	1 hours break after 2 hours use	Yes	No	Yes	<2 hours	1 hours break after 2 hours use	Yes	9	8	5	8	5	5	5	10	10	10	8	5	60	68	1.651	22.0119	Normal range	24.9468
289	<18	Female	Chattogram	HSC	10k to 30k	No	No	Yes	Yes	Yes	No	No	No	No	No	Yes	Yes	No	No	6 to 12 months	Yes	No	No	2-6 hours	1 hours break after 2 hours use	Yes	No	Yes	2-6 hours	2 hours break after 2 hours use	Yes	10	9	10	10	9	9	10	9	10	10	10	10	51	54.5	1.5748	20.5646	Normal range	21.9758
290	<18	Female	Chattogram	HSC	10k to 30k	No	No	No	Yes	Yes	No	No	No	No	No	Yes	Yes	No	No	3 to 6 months	Yes	No	Yes	2-6 hours	1 hours break after 2 hours use	Yes	No	No	2-6 hours	1 hours break after 2 hours use	No	9	8	6	8	7	6	8	8	8	8	9	6	58	50	1.5748	23.3871	Normal range	20.1613
291	<18	Female	Chattogram	SSC	10k to 30k	No	No	No	Yes	No	Yes	No	No	No	No	Yes	No	Yes	No	>12 months	Yes	No	No	2-6 hours	2 hours break after 2 hours use	Yes	No	Yes	2-6 hours	2 hours break after 2 hours use	Yes	7	3	7	3	8	4	8	3	7	5	6	9	49	52	1.5741	19.7757	Normal range	20.9864
292	<18	Female	Chattogram	HSC	60k to 1 lac	Yes	No	No	No	No	No	No	Yes	No	No	No	No	No	No	6 to 12 months	No	Yes	No	2-6 hours	2 hours break after 2 hours use	Yes	Yes	Yes	<2 hours	2 hours break after 2 hours use	No	10	8	10	10	9	9	9	9	10	10	10	9	45	45	1.554	18.6342	Normal range	18.6342
293	<18	Female	Chattogram	HSC	60k to 1 lac	No	No	No	Yes	Yes	No	No	No	No	No	Yes	No	No	No	6 to 12 months	Yes	Yes	No	>12 hours	Use without break	Yes	Yes	No	<2 hours	Use without break	No	9	9	10	10	10	10	10	10	3	10	10	5	74	71	1.6129	28.4457	Pre-obese	27.2925
294	≥18	Female	Chattogram	HSC	30k to 60k	No	No	No	Yes	Yes	No	No	No	No	No	No	Yes	No	No	>12 months	Yes	No	No	2-6 hours	1 hours break after 2 hours use	Yes	No	No	<2 hours	1 hours break after 2 hours use	Yes	6	6	5	6	5	6	8	7	6	7	7	6	60	58	1.78	18.937	Normal range	18.3058
295	<18	Female	Chattogram	HSC	<10k	No	No	No	Yes	No	Yes	No	No	No	No	Yes	No	Yes	No	6 to 12 months	Yes	No	No	6-12 hours	2 hours break after 2 hours use	Yes	No	No	<2 hours	2 hours break after 2 hours use	No	4	8	10	9	9	6	8	6	5	5	3	7	38	31	1.4986	16.9205	Moderate thinness
296	≥18	Male	Chattogram	HSC	30k to 60k	Yes	No	No	No	No	No	No	Yes	No	No	No	No	No	No	>12 months	Yes	Yes	No	2-6 hours	2 hours break after 2 hours use	Yes	Yes	Yes	6-12 hours	1 hours break after 2 hours use	No	9	9	9	9	8	9	9	9	9	9	9	6	70	72	1.70078	24.1991	Normal range	24.8905
297	<18	Male	Chattogram	HSC	10k to 30k	Yes	No	No	No	No	No	No	Yes	No	No	No	Yes	No	No	>12 months	Yes	Yes	No	2-6 hours	1 hours break after 2 hours use	Yes	Yes	Yes	<2 hours	2 hours break after 2 hours use	Yes	10	7	10	10	10	1	2	10	10	10	10	10	66	70	1.72	22.3094	Normal range	23.6614
298	<18	Female	Chattogram	HSC	30k to 60k	No	Yes	No	Yes	Yes	No	No	No	No	No	Yes	Yes	No	No	>12 months	Yes	Yes	No	2-6 hours	2 hours break after 2 hours use	Yes	Yes	No	<2 hours	2 hours break after 2 hours use	Yes	10	10	10	10	10	7	7	7	8	8	9	9	62	66	1.77	19.79	Normal range	21.0667
299	≥18	Male	Chattogram	HSC	10k to 30k	No	No	No	Yes	Yes	Yes	No	No	No	No	No	Yes	No	No	>12 months	Yes	Yes	No	6-12 hours	1 hours break after 2 hours use	No	Yes	No	<2 hours	1 hours break after 2 hours use	Yes	7	7	8	7	7	5	7	7	8	10	10	9	63	65	1.7272	21.1181	Normal range	21.7885
300	<18	Male	Chattogram	HSC	30k to 60k	No	No	No	No	Yes	No	No	Yes	No	No	No	No	No	No	6 to 12 months	No	Yes	No	2-6 hours	1 hours break after 2 hours use	No	Yes	No	2-6 hours	1 hours break after 2 hours use	No	7	8	9	8	6	5	4	3	5	9	10	8	48	48	1.7272	16.09	Moderate thinness	16.09
301	≥18	Male	Chattogram	HSC	30k to 60k	No	Yes	No	Yes	Yes	No	No	Yes	No	No	No	No	No	No	>12 months	Yes	Yes	No	2-6 hours	1 hours break after 2 hours use	Yes	Yes	No	2-6 hours	1 hours break after 2 hours use	Yes	7	7	6	9	7	6	8	10	9	7	7	7	63	67	1.8	19.4444	Normal range	20.679
302	<18	Female	Chattogram	HSC	60k to 1 lac	No	No	No	No	No	Yes	No	No	No	Yes	Yes	No	No	No	>12 months	No	Yes	No	2-6 hours	1 hours break after 2 hours use	Yes	No	No	2-6 hours	1 hours break after 2 hours use	Yes	10	10	9	9	10	10	9	9	9	10	10	10	44	46	1.55	18.3143	Mild thinness	19.1467
303	≥18	Female	Chattogram	HSC	30k to 60k	No	No	No	Yes	Yes	No	No	No	No	No	No	Yes	No	No	6 to 12 months	Yes	No	No	2-6 hours	2 hours break after 2 hours use	Yes	No	No	<2 hours	1 hours break after 2 hours use	No	9	9	9	9	9	9	9	9	9	9	9	9	39	39	1.5494	16.2457	Moderate thinness	16.2457
304	<18	Female	Chattogram	HSC	>1 lac	No	No	No	Yes	Yes	Yes	No	Yes	No	No	No	No	No	No	>12 months	Yes	Yes	No	6-12 hours	1 hours break after 2 hours use	Yes	No	No	<2 hours	2 hours break after 2 hours use	No	8	8	7	7	8	7	8	8	9	8	9	9	46	42	1.6002	17.9643	Mild thinness	16.4021
305	≥18	Male	Chattogram	HSC	30k to 60k	Yes	No	No	No	No	No	No	Yes	No	No	No	No	No	No	>12 months	Yes	Yes	No	6-12 hours	1 hours break after 2 hours use	Yes	No	Yes	2-6 hours	2 hours break after 2 hours use	Yes	9	7	10	9	9	8	9	9	9	9	9	8	56	60	1.67	20.0796	Normal range	21.5139
306	<18	Female	Chattogram	HSC	<10k	No	No	Yes	Yes	Yes	Yes	No	No	No	Yes	Yes	Yes	No	No	6 to 12 months	Yes	No	No	2-6 hours	2 hours break after 2 hours use	No	No	Yes	2-6 hours	2 hours break after 2 hours use	Yes	4	4	3	7	6	2	6	6	5	8	8	4	52	50	1.544	21.8127	Normal range	20.9737
307	≥18	Female	Chattogram	Undergraduate	60k to 1 lac	No	No	No	Yes	No	No	No	No	No	No	Yes	No	No	No	6 to 12 months	Yes	No	No	2-6 hours	2 hours break after 2 hours use	Yes	No	No	2-6 hours	2 hours break after 2 hours use	Yes	9	8	9	8	8	7	7	7	7	7	8	8	55	54	1.5748	22.1775	Normal range	21.7742
308	≥18	Male	Chattogram	HSC	30k to 60k	Yes	No	No	No	No	No	No	No	No	No	No	Yes	No	No	>12 months	Yes	No	No	2-6 hours	Use without break	Yes	No	No	2-6 hours	Use without break	Yes	9	8	7	8	9	8	6	8	7	8	8	4	65	67	1.67	23.3067	Normal range	24.0238
309	≥18	Female	Chattogram	Undergraduate	30k to 60k	No	No	No	Yes	Yes	Yes	No	No	No	No	Yes	Yes	No	No	>12 months	Yes	No	No	2-6 hours	Use without break	Yes	No	Yes	2-6 hours	1 hours break after 2 hours use	No	7	5	6	6	7	5	6	7	7	8	7	8	44	48	1.4732	20.2735	Normal range	22.1166
310	≥18	Female	Chattogram	Undergraduate	60k to 1 lac	No	No	No	Yes	Yes	Yes	No	No	No	No	Yes	No	No	No	>12 months	Yes	No	No	2-6 hours	Use without break	Yes	No	Yes	2-6 hours	Use without break	Yes	10	9	9	9	9	7	7	9	8	6	9	9	63	60	1.651	23.1125	Normal range	22.0119
311	<18	Male	Chattogram	HSC	10k to 30k	No	No	No	No	Yes	No	No	No	No	No	No	Yes	No	No	>12 months	Yes	No	No	6-12 hours	Use without break	Yes	No	No	2-6 hours	2 hours break after 2 hours use	Yes	7	6	9	9	9	5	6	8	7	10	9	8	46	45	1.65	16.8962	Moderate thinness	16.5289
312	≥18	Female	Chattogram	Undergraduate	60k to 1 lac	No	No	No	Yes	Yes	No	No	No	No	No	Yes	Yes	No	No	>12 months	Yes	Yes	No	2-6 hours	2 hours break after 2 hours use	No	Yes	No	<2 hours	2 hours break after 2 hours use	No	9	9	9	8	9	9	8	9	8	8	7	7	53	51	1.905
313	<18	Male	Chattogram	HSC	30k to 60k	No	No	Yes	Yes	Yes	Yes	No	No	No	Yes	Yes	Yes	Yes	No	>12 months	Yes	No	No		1 hours break after 2 hours use	Yes	No	No	<2 hours	2 hours break after 2 hours use	Yes	6	4	4	5	3	5	5	5	4	3	3	8	45	41	1.75
314	<18	Female	Chattogram	HSC	<10k	No	No	No	Yes	Yes	No	No	No	No	No	Yes	No	No	No	6 to 12 months	Yes	No	No	2-6 hours	1 hours break after 2 hours use	Yes	No	No	2-6 hours	2 hours break after 2 hours use	No	10	8	9	9	8	8	8	8	9	8	8	9	58	55	1.49	26.1249	Pre-obese	24.7737
315	<18	Female	Chattogram	HSC	30k to 60k	No	Yes	No	Yes	Yes	No	No	No	No	No	No	Yes	No	No	>12 months	Yes	Yes	No	2-6 hours	1 hours break after 2 hours use	Yes	Yes	No	6-12 hours	Use without break	Yes	9	8	7	8	7	7	8	8	8	9	9	9	65	57	1.63	24.4646	Normal range	21.4536
316	<18	Male	Dhaka	HSC	10k to 30k	No	No	No	No	Yes	No	No	No	No	No	Yes	Yes	No	No	>12 months	Yes	No	No	2-6 hours	Use without break	Yes	No	No	<2 hours	1 hours break after 2 hours use	Yes	8	8	7	9	9	8	8	8	8	8	8	8	52	55	1.6	20.3125	Normal range	21.4844
317	<18	Male	Chattogram	HSC	60k to 1 lac	No	No	No	Yes	Yes	Yes	No	Yes	No	No	No	No	No	No	>12 months	Yes	Yes	No	2-6 hours	2 hours break after 2 hours use	Yes	No	No	<2 hours	2 hours break after 2 hours use	Yes	9	9	9	8	8	8	8	9	8	9	9	6	47	49	1.68	16.6525	Moderate thinness	17.3611
318	≥18	Female	Chattogram	HSC	60k to 1 lac	No	No	No	Yes	Yes	Yes	No	No	No	No	Yes	Yes	No	No	3 to 6 months	Yes	No	No	2-6 hours	1 hours break after 2 hours use	Yes	No	No	<2 hours	1 hours break after 2 hours use	Yes	8	5	4	3	4	3	3	8	9	9	9	10	45	43	1.5	20	Normal range	19.1111
319	≥18	Female	Chattogram	HSC	60k to 1 lac	No	No	No	No	Yes	Yes	No	No	No	No	No	Yes	No	No	>12 months	Yes	No	No	2-6 hours	1 hours break after 2 hours use	Yes	No	No	6-12 hours	1 hours break after 2 hours use	No	9	10	10	8	9	10	10	10	10	10	10	10	38	38	1.58
320	<18	Female	Chattogram	HSC	30k to 60k	No	No	No	Yes	Yes	No	No	No	No	No	Yes	Yes	No	No	6 to 12 months	No	Yes	No	2-6 hours	1 hours break after 2 hours use	Yes	No	No	<2 hours	2 hours break after 2 hours use	Yes	10	10	9	8	9	10	10	10	9	8	10	8	66	65	1.651	24.2131	Normal range	23.8462
321	≥18	Male	Chattogram	Postgraduate	60k to 1 lac	No	Yes	No	No	No	No	No	Yes	No	No	No	No	No	No	>12 months	Yes	No	No	2-6 hours	Use without break	Yes	No	No	6-12 hours	Use without break	No	9	4	8	9	9	2	2	9	9	6	9	8	80	85	1.7	27.6817	Pre-obese	29.4118
322	<18	Male	Chattogram	HSC	10k to 30k	No	Yes	No	No	Yes	No	No	Yes	No	No	No	No	No	No	>12 months	Yes	No	No	6-12 hours	1 hours break after 2 hours use	Yes	No	No	<2 hours	2 hours break after 2 hours use	Yes	9	9	8	9	10	10	10	10	10	7	8	4	65	63	1.7	22.4913	Normal range	21.7993
323	<18	Female	Chattogram	HSC	10k to 30k	No	No	No	No	Yes	No	No	Yes	No	No	No	No	No	No	>12 months	Yes	No	No	2-6 hours	1 hours break after 2 hours use	Yes	No	Yes	2-6 hours	1 hours break after 2 hours use	Yes	9	9	9	9	10	9	10	10	9	9	10	9	57	62	1.25	36.48	Obese class II	39.68
324	≥18	Female	Chattogram	Undergraduate	<10k	No	No	Yes	Yes	Yes	Yes	No	No	No	No	Yes	No	No	No	>12 months	Yes	No	No	6-12 hours	1 hours break after 2 hours use	Yes	No	No	<2 hours	2 hours break after 2 hours use	Yes	8	8	8	8	8	4	4	4	9	4	8	9	40	42	1.5494	16.6622	Moderate thinness	17.4953
325	≥18	Male	Chattogram	HSC	30k to 60k	Yes	No	No	No	No	No	No	No	No	No	No	Yes	No	No	>12 months	No	Yes	No	6-12 hours	Use without break	Yes	Yes	No	2-6 hours	Use without break	No	7	7	7	7	8	7	7	8	7	5	8	6	65	65	1.706	22.3334	Normal range	22.3334
326	≥18	Male	Chattogram	Postgraduate	10k to 30k	Yes	No	No	No	No	No	No	No	No	No	Yes	No	No	No	6 to 12 months	Yes	Yes	Yes	6-12 hours	2 hours break after 2 hours use	Yes	Yes	Yes	2-6 hours	2 hours break after 2 hours use	Yes	10	10	10	10	10	10	10	10	10	10	10	10	70	75	1.7	24.2215	Normal range	25.9516
327	≥18	Female	Chattogram	HSC	30k to 60k	No	No	No	Yes	Yes	No	No	No	No	No	Yes	Yes	No	No	6 to 12 months	No	Yes	No	2-6 hours	Use without break	No	Yes	Yes	<2 hours	2 hours break after 2 hours use	Yes	9	9	6	8	10	7	7	5	6	4	10	4	50	52	1.4986	22.2638	Normal range	23.1543
328	≥18	Male	Chattogram	HSC	10k to 30k	Yes	No	No	No	No	No	No	Yes	No	No	No	No	No	No	6 to 12 months	Yes	No	No	2-6 hours	2 hours break after 2 hours use	Yes	No	No	2-6 hours	1 hours break after 2 hours use	No	9	9	9	9	8	9	9	9	9	9	9	9	64	66	1.674	22.8386	Normal range	23.5523
329	<18	Male	Chattogram	HSC	<10k	No	No	No	No	Yes	No	No	Yes	No	No	No	No	No	No	3 to 6 months	Yes	No	No	<2 hours	Use without break	Yes	No	No	6-12 hours	Use without break	Yes	10	10	10	10	10	9	10	10	10	10	10	10	55	52	1.69	19.257	Normal range	18.2066
330	≥18	Female	Chattogram	HSC	30k to 60k	No	No	No	Yes	Yes	Yes	No	No	No	No	Yes	Yes	No	No	>12 months	Yes	No	No	2-6 hours	2 hours break after 2 hours use	Yes	No	No	2-6 hours	2 hours break after 2 hours use	Yes	10	10	10	10	10	9	9	9	10	9	10	10	55	56	1.56	22.6003	Normal range	23.0112
331	≥18	Female	Chattogram	HSC	>1 lac	No	No	No	No	Yes	Yes	No	No	No	No	Yes	Yes	Yes	No	>12 months	Yes	Yes	No	2-6 hours	Use without break	Yes	No	No	>12 hours	1 hours break after 2 hours use	No	9	9	9	8	8	10	10	10	9	10	8	8	53	60	1.65	19.4674	Normal range	22.0386
332	≥18	Male	Chattogram	HSC	10k to 30k	No	Yes	No	Yes	Yes	No	Yes	No	No	Yes	Yes	Yes	No	Yes	>12 months	Yes	No	No	6-12 hours	1 hours break after 2 hours use	Yes	No	No	2-6 hours	2 hours break after 2 hours use	Yes	8	8	8	8	8	9	7	7	7	8	7	7	70	75	1.68	24.8016	Normal range	26.5731
333	<18	Male	Chattogram	HSC	10k to 30k	No	No	No	Yes	Yes	No	No	No	No	No	No	Yes	No	No	>12 months	Yes	No	No	>12 hours	Use without break	Yes	No	No	6-12 hours	1 hours break after 2 hours use	Yes	7	7	8	8	8	6	5	5	8	8	8	9	50	52	1.7526	16.2781	Moderate thinness	16.9293
334	≥18	Female	Chattogram	HSC	30k to 60k	No	No	No	Yes	Yes	Yes	No	No	No	No	Yes	Yes	Yes	No	6 to 12 months	Yes	Yes	No	2-6 hours	1 hours break after 2 hours use	Yes	No	No	<2 hours	2 hours break after 2 hours use	No	6	4	3	4	5	6	6	6	5	6	5	6	59	61	1.2192	39.6919	Obese class II
335	<18	Female	Chattogram	HSC	30k to 60k	Yes	No	No	No	No	No	No	Yes	No	No	No	No	No	No	6 to 12 months	Yes	No	No	2-6 hours	1 hours break after 2 hours use	Yes	No	No	<2 hours	1 hours break after 2 hours use	Yes	7	8	7	8	9	5	5	8	7	8	7	8	42	39	1.5494	17.4953	Mild thinness	16.2457
336	<18	Female	Chattogram	HSC	10k to 30k	Yes	No	No	No	No	No	No	Yes	No	No	No	No	No	No	>12 months	Yes	No	No	2-6 hours	1 hours break after 2 hours use	No	No	Yes	<2 hours	1 hours break after 2 hours use	Yes	9	7	4	3	4	8	8	8	10	9	8	9	45	46	1.58	18.026	Mild thinness	18.4265
337	<18	Female	Chattogram	HSC	30k to 60k	No	No	No	No	Yes	Yes	No	No	No	No	No	Yes	No	No	>12 months	Yes	Yes	No	2-6 hours	Use without break	Yes	No	Yes	<2 hours	2 hours break after 2 hours use	No	9	9	9	9	8	9	9	7	9	9	9	9	50	52	1.35	27.4348	Pre-obese	28.5322
338	<18	Male	Chattogram	HSC	30k to 60k	No	No	No	No	Yes	No	No	Yes	No	No	No	No	No	No	6 to 12 months	Yes	No	No	2-6 hours	2 hours break after 2 hours use	Yes	Yes	No	2-6 hours	1 hours break after 2 hours use	Yes	8	8	9	8	8	8	7	7	8	9	8	8	60	54	1.62	22.8624	Normal range	20.5761
339	≥18	Female	Chattogram	HSC	<10k	No	Yes	Yes	Yes	Yes	Yes	No	No	No	Yes	Yes	Yes	Yes	No	>12 months	Yes	No	No	2-6 hours	1 hours break after 2 hours use	Yes	No	No	<2 hours	2 hours break after 2 hours use	Yes	5	5	2	7	5	2	1	4	4	8	5	6	49	53	1.524	21.0973	Normal range	22.8195
340	≥18	Female	Chattogram	HSC	60k to 1 lac	No	No	No	No	Yes	No	No	No	No	No	No	Yes	No	No	6 to 12 months	No	Yes	No	2-6 hours	1 hours break after 2 hours use	No	Yes	No	<2 hours	2 hours break after 2 hours use	No	9	9	8	8	9	9	9	9	8	9	9	9	43	38	1.31	25.0568	Pre-obese	22.1432
341	≥18	Female	Chattogram	HSC	30k to 60k	No	Yes	No	No	Yes	No	No	Yes	No	No	No	No	No	No	>12 months	Yes	Yes	No	2-6 hours	1 hours break after 2 hours use	Yes	No	No	<2 hours	2 hours break after 2 hours use	No	8	7	6	6	9	9	8	8	9	9	8	8	53	54	1.64592	19.564	Normal range	19.9332
342	≥18	Male	Chattogram	HSC	10k to 30k	No	No	No	No	Yes	No	No	No	No	No	No	Yes	No	No	>12 months	Yes	No	No	2-6 hours	1 hours break after 2 hours use	No	Yes	No	<2 hours	Use without break	Yes	8	8	8	8	8	8	8	8	8	8	8	8	45	46	1.68			16.2982
343	<18	Male	Chattogram	HSC	10k to 30k	Yes	No	No	No	No	No	No	No	Yes	No	No	No	No	No	>12 months	Yes	No	No	2-6 hours	2 hours break after 2 hours use	Yes	No	Yes	<2 hours	1 hours break after 2 hours use	Yes	7	9	10	10	10	9	8	8	10	10	10	7	70	60	1.68	24.8016	Normal range	21.2585
344	≥18	Female	Chattogram	HSC	60k to 1 lac	No	No	No	Yes	Yes	Yes	No	No	No	No	Yes	Yes	No	No	6 to 12 months	Yes	No	No	6-12 hours	Use without break	Yes	Yes	No	2-6 hours	Use without break	Yes	5	6	7	6	6	10	5	5	7	8	6	6	50	52	1.58	20.0288	Normal range	20.83
345	≥18	Female	Chattogram	Undergraduate	10k to 30k	No	No	No	No	Yes	No	No	Yes	No	No	No	No	No	No	6 to 12 months	Yes	No	No	<2 hours	1 hours break after 2 hours use	Yes	No	Yes	<2 hours	2 hours break after 2 hours use	No	9	6	6	5	5	4	4	4	5	5	9	7	47	48	1.4732	21.6558	Normal range	22.1166
346	<18	Female	Chattogram	HSC	10k to 30k	No	No	No	Yes	Yes	No	No	No	No	No	Yes	No	No	No	6 to 12 months	Yes	No	No	2-6 hours	1 hours break after 2 hours use	Yes	No	No	<2 hours	1 hours break after 2 hours use	Yes	9	9	9	10	10	3	3	3	9	10	10	8	55	50	1.5748	22.1775	Normal range	20.1613
347	≥18	Female	Chattogram	HSC	30k to 60k	No	No	No	No	Yes	No	No	No	No	No	No	Yes	No	No	>12 months	Yes	Yes	No	6-12 hours	1 hours break after 2 hours use	Yes	Yes	No	6-12 hours	1 hours break after 2 hours use	No	10	10	10	10	10	5	6	4	10	9	10	9	43	43	1.524	18.5139	Normal range	18.5139
348	≥18	Female	Chattogram	SSC	30k to 60k	No	Yes	Yes	Yes	Yes	Yes	No	No	No	No	Yes	Yes	Yes	No	>12 months	Yes	No	No	2-6 hours	1 hours break after 2 hours use	Yes	No	No	<2 hours	2 hours break after 2 hours use	Yes	6	6	6	6	6	7	7	6	6	7	7	6	50	49	1.58496	19.9037	Normal range	19.5056
349	<18	Male	Chattogram	HSC	<10k	No	No	No	No	Yes	No	No	No	No	No	No	Yes	No	No	6 to 12 months	Yes	No	No	2-6 hours	2 hours break after 2 hours use	Yes	No	Yes	<2 hours	2 hours break after 2 hours use	No	9	8	7	8	8	10	9	9	8	10	10	9	60	55	1.68	21.2585	Normal range	19.487
350	<18	Female	Chattogram	HSC	30k to 60k	No	No	No	Yes	No	No	No	No	No	No	Yes	No	No	No	>12 months	Yes	No	No	6-12 hours	2 hours break after 2 hours use	Yes	No	No	<2 hours	2 hours break after 2 hours use	Yes	7	8	7	9	9	10	9	10	9	10	9	10	42	47	1.2192	28.2553	Pre-obese	31.619
351	≥18	Male	Chattogram	HSC	60k to 1 lac	No	No	No	Yes	Yes	No	No	No	No	No	Yes	Yes	No	No	>12 months	Yes	Yes	No	2-6 hours	2 hours break after 2 hours use	Yes	No	No	<2 hours	1 hours break after 2 hours use	Yes	8	7	8	9	9	8	8	8	8	10	9	9	54	58	1.72	18.2531	Mild thinness	19.6052
352	<18	Male	Chattogram	HSC	10k to 30k	Yes	No	No	No	No	No	No	No	No	No	No	Yes	No	No	>12 months	Yes	No	No	2-6 hours	Use without break	Yes	No	No	<2 hours	2 hours break after 2 hours use	Yes	6	6	10	10	4	5	7	7	10	1	5	4	64	60	1.7526	20.836	Normal range	19.5338
353	<18	Male	Chattogram	HSC	<10k	No	No	No	No	Yes	No	No	No	No	No	No	Yes	No	No	6 to 12 months	Yes	No	No	2-6 hours	2 hours break after 2 hours use	Yes	No	Yes	<2 hours	2 hours break after 2 hours use	No	9	9	8	8	8	10	10	10	9	10	10	1	60	55	1.68	21.2585	Normal range	19.487
354	<18	Male	Chattogram	HSC	<10k	No	No	No	No	Yes	No	No	No	No	No	No	Yes	No	No	6 to 12 months	Yes	No	No	2-6 hours	2 hours break after 2 hours use	Yes	No	Yes	<2 hours	2 hours break after 2 hours use	No	9	9	8	9	9	10	10	10	9	10	10	10	60	55	1.68	21.2585	Normal range	19.487
355	<18	Male	Chattogram	HSC	30k to 60k	No	No	No	No	Yes	No	No	No	Yes	No	No	Yes	No	No	6 to 12 months	Yes	No	No	2-6 hours	2 hours break after 2 hours use	Yes	No	No	2-6 hours	1 hours break after 2 hours use	No	8	8	7	7	8	9	8	8	7	7	7	7	76	85	1.647	28.0173	Pre-obese	31.3351
356	<18	Male	Chattogram	HSC	60k to 1 lac	No	No	No	No	Yes	No	No	No	No	No	No	Yes	No	No	>12 months	Yes	No	No	2-6 hours	1 hours break after 2 hours use	Yes	No	No	<2 hours	1 hours break after 2 hours use	Yes	7	5	4	8	7	7	9	9	6	10	10	7	52.3	50.7	1.61233	20.1184	Normal range	19.5029
357	≥18	Female	Chattogram	Undergraduate	10k to 30k	No	No	No	Yes	Yes	No	Yes	No	No	No	No	Yes	No	No	1 to 3 months	Yes	No	No	2-6 hours	Use without break	Yes	No	No	2-6 hours	1 hours break after 2 hours use	Yes	5	3	5	8	3	4	4	3	5	5	3	7	58	60	1.4478	27.6701	Pre-obese	28.6242
358	<18	Male	Chattogram	HSC	30k to 60k	No	No	No	Yes	Yes	No	No	No	No	No	Yes	Yes	Yes	No	6 to 12 months	No	Yes	No	2-6 hours	Use without break	Yes	No	No	2-6 hours	2 hours break after 2 hours use	Yes	10	10	10	10	10	10	10	10	10	10	10	10	55	53	1.725	18.4835	Mild thinness	17.8114
359	≥18	Female	Chattogram	HSC	30k to 60k	No	No	No	Yes	Yes	No	Yes	No	No	No	Yes	Yes	No	No	>12 months	Yes	No	No	2-6 hours	1 hours break after 2 hours use	Yes	No	Yes	2-6 hours	2 hours break after 2 hours use	Yes	6	7	9	8	10	10	9	8	6	7	7	7	52	48	1.524	22.3889	Normal range	20.6667
360	≥18	Female	Chattogram	HSC	<10k	No	No	Yes	Yes	Yes	No	No	No	No	Yes	Yes	Yes	No	No	>12 months	Yes	No	No	6-12 hours	1 hours break after 2 hours use	Yes	No	Yes	<2 hours	2 hours break after 2 hours use	No	7	7	7	6	8	8	8	8	7	9	9	9	50	52	1.524	21.5278	Normal range	22.3889
361	≥18	Female	Chattogram	Postgraduate	<10k	No	Yes	No	Yes	Yes	No	No	No	Yes	No	No	Yes	No	No	>12 months	Yes	No	No	>12 hours	2 hours break after 2 hours use	Yes	No	No	<2 hours	2 hours break after 2 hours use	No	10	10	10	10	10	10	10	10	10	10	10	10	60	55	1.6	23.4375	Normal range	21.4844
362	≥18	Male	Chattogram	Postgraduate	60k to 1 lac	No	No	Yes	No	Yes	Yes	Yes	No	No	Yes	Yes	No	Yes	No	>12 months	Yes	No	No	2-6 hours	2 hours break after 2 hours use	Yes	No	No	<2 hours	2 hours break after 2 hours use	No	10	10	9	10	10	10	10	10	10	10	10	10	69	66	1.65	25.3444	Pre-obese	24.2424
363	≥18	Female	Chattogram	HSC	10k to 30k	No	Yes	No	Yes	Yes	Yes	No	Yes	No	No	No	No	No	No	>12 months	Yes	No	No	2-6 hours	2 hours break after 2 hours use	Yes	No	No	2-6 hours	1 hours break after 2 hours use	Yes	8	7	10	10	10	9	9	10	1	10	10	4	66	63	1.74	21.7994	Normal range	20.8086
364	<18	Female	Chattogram	HSC	30k to 60k	No	No	No	No	Yes	No	No	No	No	No	No	Yes	No	No	>12 months	Yes	No	No	2-6 hours	1 hours break after 2 hours use	Yes	Yes	Yes	<2 hours	2 hours break after 2 hours use	Yes	9	8	9	9	9	8	8	9	9	10	10	9	50	50	1.524	21.5278	Normal range	21.5278
365	≥18	Female	Chattogram	HSC	60k to 1 lac	No	No	No	Yes	Yes	Yes	No	No	No	No	No	Yes	No	No	6 to 12 months	Yes	Yes	No	2-6 hours	Use without break	Yes	Yes	No	6-12 hours	Use without break	Yes	9	9	9	8	10	9	9	9	1	10	9	10	50	48	1.23	33.0491	Obese class I	31.7271
366	<18	Female	Chattogram	HSC	10k to 30k	No	No	No	No	Yes	No	No	No	No	No	No	Yes	No	No	>12 months	Yes	No	No	6-12 hours	1 hours break after 2 hours use	Yes	No	No	<2 hours	2 hours break after 2 hours use	Yes	9	8	8	8	8	8	8	9	6	8	9	8	56	58	1.6256	21.1914	Normal range	21.9483
367	≥18	Female	Chattogram	HSC	<10k	Yes	No	No	No	No	No	No	Yes	No	No	No	No	No	No	>12 months	Yes	No	No	2-6 hours	Use without break	Yes	No	No	<2 hours	1 hours break after 2 hours use	No	6	6	7	9	6	8	4	3	9	10	5	7	45	47	1.52	19.4771	Normal range	20.3428
368	≥18	Male	Chattogram	HSC	<10k	Yes	No	No	No	No	No	No	Yes	No	No	No	No	No	No	1 to 3 months	Yes	No	No	<2 hours	2 hours break after 2 hours use	Yes	No	No	2-6 hours	1 hours break after 2 hours use	Yes	8	9	9	10	10	9	9	9	9	8	9	9	62	69
369	<18	Male	Chattogram	HSC	10k to 30k	No	No	No	No	Yes	Yes	Yes	No	No	No	No	Yes	No	No	>12 months	No	Yes	No	2-6 hours	1 hours break after 2 hours use	No	Yes	Yes	<2 hours	2 hours break after 2 hours use	Yes	7	5	9	5	6	7	9	8	5	9	10	10	70	71	1.778	22.1429	Normal range	22.4592
370	<18	Male	Chattogram	HSC	30k to 60k	Yes	No	No	No	No	No	No	Yes	No	No	No	No	No	No	6 to 12 months	Yes	No	No	2-6 hours	1 hours break after 2 hours use	Yes	No	No	2-6 hours	1 hours break after 2 hours use	Yes	8	7	7	5	5	7	7	7	8	8	8	7	48	49	1.64	17.8465	Mild thinness	18.2183
371	≥18	Female	Chattogram	HSC	60k to 1 lac	No	No	No	Yes	Yes	Yes	No	No	No	No	Yes	No	No	No	>12 months	Yes	Yes	No	6-12 hours	2 hours break after 2 hours use	Yes	Yes	No	<2 hours	2 hours break after 2 hours use	No	6	4	8	5	5	10	10	8	10	10	10	6	50	50	1.5	22.2222	Normal range	22.2222
372	<18	Female	Chattogram	HSC	60k to 1 lac	No	No	No	Yes	No	Yes	No	No	No	No	Yes	No	No	No	>12 months	Yes	No	No	2-6 hours	1 hours break after 2 hours use	Yes	No	No	<2 hours	2 hours break after 2 hours use	No	5	4	6	7	7	6	7	8	7	6	7	7	48	46	1.49	21.6206	Normal range	20.7198
373	<18	Female	Chattogram	HSC	60k to 1 lac	No	Yes	No	Yes	Yes	No	No	No	Yes	No	Yes	Yes	No	No	6 to 12 months	Yes	Yes	No	2-6 hours	1 hours break after 2 hours use	Yes	Yes	No	2-6 hours	1 hours break after 2 hours use	No	6	5	5	6	7	8	7	7	6	9	7	5	49	46.5	1.6764	17.4358	Mild thinness	16.5462
374	≥18	Female	Chattogram	Undergraduate	30k to 60k	No	No	No	No	Yes	No	No	No	No	No	No	Yes	No	No	>12 months	Yes	No	No	2-6 hours	2 hours break after 2 hours use	Yes	No	No	<2 hours	2 hours break after 2 hours use	No	7	7	7	7	8	7	7	7	7	7	7	8	58	62	1.61544	22.2252	Normal range	23.758
375	≥18	Female	Chattogram	HSC	30k to 60k	Yes	No	No	No	No	No	No	Yes	No	No	No	No	No	No	>12 months	Yes	No	No	2-6 hours	Use without break	Yes	No	No	<2 hours	2 hours break after 2 hours use	Yes	9	9	10	9	10	9	9	10	9	10	10	8	50	51	1.5748	20.1613	Normal range	20.5646
376	≥18	Female	Chattogram	Undergraduate	10k to 30k	No	No	No	Yes	No	No	No	No	No	No	Yes	No	No	No	>12 months	Yes	No	No	2-6 hours	1 hours break after 2 hours use	Yes	No	No	<2 hours	1 hours break after 2 hours use	No	9	9	9	9	9	8	8	9	9	9	9	9	39	38	1.52	16.8802	Moderate thinness	16.4474
377	≥18	Female	Chattogram	HSC	30k to 60k	No	No	No	Yes	Yes	No	No	No	No	No	Yes	Yes	No	No	>12 months	Yes	Yes	No	6-12 hours	1 hours break after 2 hours use	Yes	Yes	No	<2 hours	2 hours break after 2 hours use	Yes	10	10	10	10	10	10	9	10	9	10	10	10	60	57	1.73	20.0474	Normal range	19.0451
378	<18	Female	Chattogram	HSC	10k to 30k	No	No	No	Yes	Yes	No	No	No	No	No	Yes	Yes	No	No	3 to 6 months	No	Yes	No	<2 hours	2 hours break after 2 hours use	Yes	No	No	2-6 hours	1 hours break after 2 hours use	No	9	9	8	9	8	8	8	8	9	9	9	5	52	49	1.524	22.3889	Normal range	21.0973
379	≥18	Male	Chattogram	HSC	60k to 1 lac	No	No	No	Yes	Yes	No	No	Yes	No	No	No	No	No	No	6 to 12 months	Yes	Yes	No	2-6 hours	2 hours break after 2 hours use	Yes	Yes	No	2-6 hours	2 hours break after 2 hours use	No	9	10	9	10	9	9	10	10	1	10	10	2	59	62	1.7	20.4152	Normal range	21.4533
380	≥18	Female	Chattogram	HSC	30k to 60k	No	No	No	No	Yes	Yes	No	No	No	No	No	Yes	No	No	>12 months	Yes	No	No	2-6 hours	1 hours break after 2 hours use	Yes	No	No	<2 hours	2 hours break after 2 hours use	No	8	8	9	9	8	8	7	7	7	9	8	8	60	58	1.5748	24.1936	Normal range	23.3871
381	≥18	Female	Chattogram	HSC	10k to 30k	No	No	No	Yes	No	No	No	Yes	No	No	No	No	No	No	6 to 12 months	Yes	No	No	>12 hours	2 hours break after 2 hours use	Yes	No	No	>12 hours	2 hours break after 2 hours use	No	6	4	5	6	5	5	7	4	7	4	3	2	44	46	1.5	19.5556	Normal range	20.4444
382	<18	Male	Chattogram	HSC	30k to 60k	No	Yes	Yes	Yes	No	No	No	No	Yes	Yes	Yes	No	No	No	6 to 12 months	Yes	Yes	No	2-6 hours	1 hours break after 2 hours use	No	Yes	No	2-6 hours	Use without break	Yes	8	4	3	8	4	8	7	7	9	10	8	3	81155	93	1.54			39.214
383	≥18	Male	Chattogram	Undergraduate	10k to 30k	No	No	No	No	Yes	No	No	Yes	No	No	No	No	No	No	>12 months	Yes	Yes	No	2-6 hours	1 hours break after 2 hours use	Yes	No	Yes	2-6 hours	2 hours break after 2 hours use	No	9	9	9	9	10	10	10	9	9	10	7	10	74	78
384	<18	Male	Chattogram	HSC	60k to 1 lac	Yes	No	No	No	No	No	No	No	No	No	Yes	Yes	Yes	No	>12 months	Yes	Yes	No	2-6 hours	Use without break	Yes	Yes	No	2-6 hours	1 hours break after 2 hours use	Yes	8	7	9	5	6	8	9	8	6	8	7	3	60	65	1.524	25.8334	Pre-obese	27.9862
385	<18	Female	Chattogram	HSC	30k to 60k	No	No	No	Yes	Yes	Yes	No	No	No	No	No	No	Yes	No	6 to 12 months	Yes	No	No	2-6 hours	1 hours break after 2 hours use	Yes	Yes	Yes	2-6 hours	2 hours break after 2 hours use	Yes	4	6	10	10	10	8	8	8	1	9	10	6	38	39
386	<18	Female	Chattogram	HSC	10k to 30k	No	No	No	Yes	Yes	Yes	No	No	No	No	Yes	Yes	No	No	3 to 6 months	No	Yes	No	2-6 hours	2 hours break after 2 hours use	No	Yes	No	<2 hours	Use without break	No	10	10	10	10	10	8	10	10	10	10	10	10	45	45
387	≥18	Female	Chattogram	HSC	10k to 30k	No	No	No	No	Yes	No	No	No	No	No	No	Yes	No	No	6 to 12 months	Yes	No	No	6-12 hours	1 hours break after 2 hours use	Yes	No	No	<2 hours	2 hours break after 2 hours use	Yes	8	8	10	8	7	10	10	10	1	10	10	8	61	59	1.7	21.1073	Normal range	20.4152
388	<18	Female	Chattogram	HSC	10k to 30k	No	No	No	Yes	Yes	Yes	No	No	No	No	Yes	Yes	No	No	>12 months	Yes	No	No	2-6 hours	1 hours break after 2 hours use	Yes	No	Yes	6-12 hours	1 hours break after 2 hours use	No	8	7	7	7	7	8	5	6	6	6	6	6	42	48
389	<18	Male	Chattogram	HSC	10k to 30k	No	No	No	Yes	Yes	No	No	Yes	No	No	No	No	No	No	6 to 12 months	Yes	Yes	No	>12 hours	2 hours break after 2 hours use	Yes	Yes	No	>12 hours	Use without break	Yes	10	10	5	8	7	10	8	10	4	10	10	7	61	65	1.78	19.2526	Normal range	20.5151
390	≥18	Male	Chattogram	HSC	30k to 60k	No	No	No	No	Yes	Yes	No	No	No	No	No	Yes	No	No	>12 months	No	Yes	No	2-6 hours	1 hours break after 2 hours use	Yes	No	No	<2 hours	2 hours break after 2 hours use	Yes	9	9	8	9	10	8	7	9	9	10	9	9	71	76	1.79	22.1591	Normal range	23.7196
391	≥18	Female	Chattogram	HSC	10k to 30k	No	Yes	No	Yes	Yes	No	No	No	Yes	No	Yes	No	Yes	No	6 to 12 months	Yes	No	No	2-6 hours	Use without break	Yes	No	No	2-6 hours	1 hours break after 2 hours use	Yes	4	4	6	4	4	6	6	6	4	3	5	8	66	65	1.6	25.7812	Pre-obese	25.3906
392	≥18	Male	Chattogram	HSC	10k to 30k	Yes	No	No	No	No	No	No	Yes	No	No	No	No	No	No	6 to 12 months	Yes	No	No	2-6 hours	1 hours break after 2 hours use	Yes	No	No	<2 hours	2 hours break after 2 hours use	Yes	7	8	9	9	9	9	9	8	8	8	8	8	55	50	1.3716	29.2353	Pre-obese	26.5776
393	≥18	Female	Chattogram	HSC	30k to 60k	No	No	No	No	Yes	No	No	No	No	No	Yes	No	No	No	>12 months	No	Yes	No	2-6 hours	1 hours break after 2 hours use	Yes	No	No	2-6 hours	Use without break	Yes	9	9	9	8	9	7	7	8	8	10	9	8	46	45	1.5494	19.1616	Normal range	18.745
394	≥18	Female	Chattogram	Undergraduate	30k to 60k	No	No	No	Yes	Yes	Yes	No	No	No	No	Yes	No	No	No	>12 months	Yes	No	No	<2 hours	2 hours break after 2 hours use	Yes	No	Yes	2-6 hours	1 hours break after 2 hours use	No	7	5	7	6	6	8	7	5	6	7	6	6	50	52	1.55	20.8117	Normal range	21.6441
395	≥18	Male	Chattogram	HSC	10k to 30k	Yes	No	No	No	No	No	No	Yes	No	No	Yes	No	No	No	>12 months	Yes	No	No	2-6 hours	1 hours break after 2 hours use	Yes	No	No	<2 hours	2 hours break after 2 hours use	Yes	8	7	10	9	9	10	9	9	9	10	9	10	56	50	1.72	18.9292	Normal range	16.901
396	≥18	Female	Chattogram	Undergraduate	30k to 60k	No	Yes	Yes	No	Yes	No	No	Yes	No	No	No	No	No	No	>12 months	Yes	No	No	<2 hours	1 hours break after 2 hours use	Yes	No	No	2-6 hours	Use without break	Yes	5	4	6	7	8	7	8	8	7	6	7	8	63	67	1.65	23.1405	Normal range	24.6097
397	≥18	Female	Chattogram	Undergraduate	30k to 60k	No	No	No	Yes	Yes	No	Yes	No	No	No	Yes	Yes	No	No	>12 months	Yes	Yes	No	2-6 hours	1 hours break after 2 hours use	Yes	Yes	Yes	<2 hours	2 hours break after 2 hours use	Yes	9	9	9	9	9	9	9	9	9	10	10	10	49	47	1.57	19.8791	Normal range	19.0677
398	<18	Male	Chattogram	SSC	60k to 1 lac	No	No	No	No	Yes	No	No	No	No	No	No	Yes	No	No	>12 months	Yes	No	No	2-6 hours	Use without break	Yes	No	No	2-6 hours	Use without break	Yes	10	7	10	10	10	8	7	6	9	8	9	8	52	53	1.778	16.449	Moderate thinness	16.7653
399	≥18	Female	Chattogram	Postgraduate	30k to 60k	No	No	No	No	Yes	Yes	No	Yes	No	No	No	No	No	No	3 to 6 months	Yes	No	No	<2 hours	1 hours break after 2 hours use	Yes	No	No	2-6 hours	1 hours break after 2 hours use	Yes	10	10	10	10	10	10	8	10	10	10	10	8	56	55	1.64	20.8209	Normal range	20.4491
400	≥18	Female	Chattogram	Postgraduate	30k to 60k	Yes	No	No	No	No	No	No	Yes	No	No	No	No	No	No	>12 months	Yes	Yes	No	<2 hours	2 hours break after 2 hours use	Yes	No	No	<2 hours	2 hours break after 2 hours use	Yes	5	1	6	2	6	6	7	7	6	8	5	8	60	64
401	<18	Female	Chattogram	HSC	30k to 60k	No	Yes	No	No	Yes	No	No	No	Yes	No	Yes	Yes	No	No	6 to 12 months	Yes	No	No	2-6 hours	Use without break	Yes	No	No	<2 hours	2 hours break after 2 hours use	Yes	9	9	8	8	9	9	9	9	9	9	9	9	75	68	1.38	39.3825	Obese class II	35.7068
402	≥18	Female	Chattogram	HSC	60k to 1 lac	No	Yes	No	Yes	Yes	No	No	No	No	No	No	Yes	No	No	6 to 12 months	Yes	No	No	2-6 hours	2 hours break after 2 hours use	Yes	No	Yes	<2 hours	2 hours break after 2 hours use	No	7	8	7	7	7	7	7	7	8	7	7	7	46	46	1.603	17.9016	Mild thinness	17.9016
403	<18	Male	Chattogram	SSC	60k to 1 lac	No	No	No	Yes	Yes	No	No	No	No	No	Yes	Yes	No	No	>12 months	Yes	Yes	No	2-6 hours	2 hours break after 2 hours use	Yes	Yes	No	6-12 hours	2 hours break after 2 hours use	Yes	10	10	10	10	10	10	10	10	10	10	10	10	53	54.6	1.61	20.4467	Normal range	21.064
404	<18	Female	Chattogram	HSC	10k to 30k	No	Yes	Yes	Yes	No	No	No	No	Yes	No	Yes	No	No	Yes	>12 months	Yes	No	No	2-6 hours	1 hours break after 2 hours use	Yes	No	Yes	<2 hours	1 hours break after 2 hours use	No	7	7	8	7	7	5	5	9	9	8	8	9	67	67	1.52	28.9993	Pre-obese	28.9993
405	≥18	Male	Chattogram	HSC	30k to 60k	No	No	No	No	Yes	No	No	No	No	No	Yes	Yes	No	No	6 to 12 months	Yes	No	No	2-6 hours	1 hours break after 2 hours use	Yes	No	Yes	<2 hours	1 hours break after 2 hours use	Yes	8	10	8	8	9	10	10	8	10	10	10	1	64	64	1.7	22.1453	Normal range	22.1453
406	<18	Male	Chattogram	HSC	10k to 30k	No	No	No	No	Yes	No	Yes	Yes	No	No	No	No	No	No	6 to 12 months	Yes	No	No	2-6 hours	1 hours break after 2 hours use	Yes	No	Yes	<2 hours	1 hours break after 2 hours use	Yes	6	6	5	6	6	5	5	5	5	7	4	4	47	47	1.3	27.8107	Pre-obese	27.8107
407	<18	Male	Dhaka	HSC	60k to 1 lac	No	Yes	No	Yes	Yes	Yes	Yes	No	Yes	No	Yes	Yes	No	No	>12 months	Yes	Yes	No	2-6 hours	1 hours break after 2 hours use	Yes	Yes	No	<2 hours	1 hours break after 2 hours use	Yes	9	9	9	9	9	9	9	9	9	9	9	9	69.6	71.8	1.7145	23.6774	Normal range	24.4258
408	≥18	Female	Chattogram	HSC	30k to 60k	Yes	No	No	No	No	No	No	No	No	No	No	Yes	No	No	>12 months	Yes	No	No	2-6 hours	1 hours break after 2 hours use	Yes	No	Yes	<2 hours	2 hours break after 2 hours use	No	9	8	9	8	9	9	9	9	7	9	8	7	56	60	1.4986	24.9354	Normal range	26.7165
409	≥18	Female	Chattogram	HSC	<10k	Yes	No	No	No	No	No	No	No	Yes	No	No	No	No	No	>12 months	Yes	No	No	2-6 hours	Use without break	Yes	No	No	>12 hours	Use without break	Yes	8	8	4	4	2	1	1	1	6	2	4	2	52	60	1.52	22.5069	Normal range	25.9695
410	<18	Male	Chattogram	HSC	>1 lac	Yes	No	No	No	No	No	No	No	No	No	No	Yes	No	No	>12 months	Yes	No	No	<2 hours	2 hours break after 2 hours use	Yes	No	No	2-6 hours	Use without break	Yes	8	8	8	5	10	5	5	5	3	10	8	10	58	64	1.55448	24.0026	Normal range	26.4856
411	≥18	Female	Chattogram	HSC	60k to 1 lac	Yes	No	No	No	No	No	No	No	Yes	Yes	Yes	Yes	No	No	>12 months	Yes	Yes	No	2-6 hours	2 hours break after 2 hours use	Yes	Yes	Yes	<2 hours	2 hours break after 2 hours use	Yes	10	10	10	8	8	10	8	8	8	10	10	8	68	75	1.6764	24.1966	Normal range	26.6874
412	<18	Female	Chattogram	HSC	10k to 30k	Yes	No	No	No	No	No	No	Yes	No	No	No	No	No	No	>12 months	Yes	Yes	No	2-6 hours	1 hours break after 2 hours use	No	No	Yes	<2 hours	2 hours break after 2 hours use	No	9	9	10	10	10	9	10	10	9	9	10	4	52	49	1.6265	19.656	Normal range	18.522
413	<18	Male	Chattogram	HSC	<10k	No	No	No	Yes	Yes	Yes	Yes	No	No	No	No	Yes	Yes	No	6 to 12 months	Yes	No	No	2-6 hours	1 hours break after 2 hours use	Yes	No	No	2-6 hours	2 hours break after 2 hours use	No	6	6	5	6	7	9	9	9	8	6	8	10	60	64	1.65	22.0386	Normal range	23.5078
414	≥18	Female	Chattogram	Postgraduate	>1 lac	No	No	No	No	Yes	No	No	No	No	No	No	Yes	No	No	>12 months	Yes	Yes	No	<2 hours	2 hours break after 2 hours use	Yes	Yes	No	2-6 hours	2 hours break after 2 hours use	Yes	10	10	10	10	10	9	10	10	9	10	10	10	50	53	1.5	22.2222	Normal range	23.5556
415	≥18	Male	Chattogram	Undergraduate	<10k	Yes	No	No	No	No	No	No	No	No	No	Yes	Yes	Yes	No	>12 months	Yes	No	No	2-6 hours	Use without break	Yes	No	No	2-6 hours	Use without break	No	9	9	9	9	9	9	9	9	9	9	10	9	64	65	1.67	22.9481	Normal range	23.3067
416	≥18	Female	Chattogram	HSC	30k to 60k	No	No	No	Yes	Yes	No	No	No	No	No	Yes	Yes	No	No	>12 months	Yes	No	No	>12 hours	Use without break	Yes	No	No	>12 hours	Use without break	Yes	9	9	9	8	8	7	9	9	8	9	9	7	45	49.6	1.54	18.9745	Normal range	20.9142
417	≥18	Female	Chattogram	HSC	>1 lac	No	No	Yes	No	Yes	No	No	No	No	No	Yes	Yes	No	No	>12 months	Yes	No	No	6-12 hours	1 hours break after 2 hours use	Yes	No	No	2-6 hours	2 hours break after 2 hours use	Yes	9	6	5	5	7	4	4	7	7	8	9	10	37	35	1.5748
418	≥18	Male	Chattogram	HSC	60k to 1 lac	No	No	No	Yes	Yes	Yes	No	No	No	No	Yes	Yes	No	No	>12 months	Yes	Yes	No	>12 hours	Use without break	Yes	No	No	2-6 hours	2 hours break after 2 hours use	Yes	10	10	10	10	10	10	10	10	10	10	10	10	55	55	1.61544	21.0757	Normal range	21.0757
419	≥18	Male	Chattogram	HSC	30k to 60k	No	Yes	No	Yes	Yes	Yes	Yes	No	No	No	No	Yes	No	No	>12 months	Yes	No	No	6-12 hours	1 hours break after 2 hours use	Yes	No	No	6-12 hours	1 hours break after 2 hours use	No	4	4	5	4	5	4	3	3	4	3	3	5	52	49	1.651	19.077	Normal range	17.9764
420	≥18	Male	Chattogram	Undergraduate	10k to 30k	No	No	No	Yes	No	No	No	Yes	No	No	No	No	No	No	3 to 6 months	Yes	No	No	<2 hours	2 hours break after 2 hours use	Yes	No	No	2-6 hours	1 hours break after 2 hours use	Yes	4	3	2	2	4	4	5	9	3	10	10	8	77	70	1.7	26.6436	Pre-obese	24.2215
421	≥18	Female	Chattogram	HSC	60k to 1 lac	No	Yes	Yes	Yes	Yes	Yes	No	No	No	Yes	Yes	Yes	Yes	No	6 to 12 months	Yes	Yes	No	2-6 hours	2 hours break after 2 hours use	Yes	Yes	Yes	2-6 hours	2 hours break after 2 hours use	Yes	8	5	5	6	6	8	8	6	6	8	7	9	44	41	1.61	16.9747	Moderate thinness
422	≥18	Female	Chattogram	HSC	30k to 60k	No	Yes	No	No	Yes	No	No	No	Yes	No	No	Yes	No	No	>12 months	Yes	No	No	6-12 hours	2 hours break after 2 hours use	Yes	No	No	6-12 hours	Use without break	Yes	9	9	8	9	9	10	10	10	10	10	10	9	60	60	1.524	25.8334	Pre-obese	25.8334
423	≥18	Female	Chattogram	Undergraduate	30k to 60k	No	No	No	Yes	Yes	No	No	No	No	No	Yes	Yes	No	No	6 to 12 months	Yes	No	No	2-6 hours	2 hours break after 2 hours use	Yes	No	Yes	2-6 hours	1 hours break after 2 hours use	Yes	7	9	9	9	9	8	8	8	7	8	9	9	50	53	1.6002	19.5264	Normal range	20.6979
424	<18	Female	Chattogram	HSC	10k to 30k	No	No	No	Yes	Yes	Yes	No	Yes	No	No	No	No	No	No	>12 months	Yes	No	No	2-6 hours	2 hours break after 2 hours use	Yes	Yes	No	2-6 hours	1 hours break after 2 hours use	Yes	6	6	7	6	6	8	7	8	7	8	7	9	49	49	1.66	17.782	Mild thinness	17.782
425	≥18	Female	Dhaka	Postgraduate	30k to 60k	No	No	No	Yes	Yes	No	No	No	No	No	Yes	Yes	No	No	6 to 12 months	Yes	Yes	No	2-6 hours	Use without break	Yes	Yes	No	2-6 hours	1 hours break after 2 hours use	Yes	7	3	10	6	7	10	9	10	10	10	10	10	54	58	1.52	23.3726	Normal range	25.1039
426	≥18	Male	Chattogram	Undergraduate	>1 lac	No	No	No	Yes	Yes	Yes	No	No	No	No	Yes	Yes	No	No	6 to 12 months	Yes	Yes	No	2-6 hours	1 hours break after 2 hours use	Yes	Yes	No	2-6 hours	1 hours break after 2 hours use	No	8	8	8	8	8	8	8	9	7	9	8	7	60	60	1.64	22.3082	Normal range	22.3082
427	≥18	Female	Chattogram	Undergraduate	60k to 1 lac	No	No	No	Yes	Yes	Yes	No	No	No	No	Yes	Yes	No	No	>12 months	Yes	No	No	2-6 hours	1 hours break after 2 hours use	Yes	No	No	2-6 hours	1 hours break after 2 hours use	Yes	8	6	7	6	8	8	7	6	7	6	6	6	49	55	1.5748	19.7581	Normal range	22.1775
428	≥18	Female	Chattogram	Undergraduate	>1 lac	No	No	No	Yes	Yes	Yes	No	No	No	No	Yes	Yes	No	No	>12 months	Yes	Yes	No	2-6 hours	Use without break	Yes	No	No	2-6 hours	1 hours break after 2 hours use	No	9	9	9	9	9	9	9	9	9	10	9	10	54	58	1.6256	20.4346	Normal range	21.9483
429	<18	Male	Chattogram	HSC	30k to 60k	No	No	No	Yes	No	Yes	No	No	Yes	No	No	No	No	No	>12 months	No	Yes	No	2-6 hours	1 hours break after 2 hours use	No	Yes	No	<2 hours	1 hours break after 2 hours use	Yes	9	8	10	8	10	10	10	9	4	10	8	2	80	110	1.8796	22.6443	Normal range	31.1359
430	≥18	Female	Dhaka	Undergraduate	60k to 1 lac	No	Yes	No	Yes	Yes	No	No	Yes	No	No	No	No	No	No	>12 months	Yes	Yes	No	<2 hours	Use without break	Yes	Yes	Yes	6-12 hours	Use without break	Yes	9	9	8	9	9	7	7	8	3	3	9	9	50	56	1.524	21.5278	Normal range	24.1112
431	≥18	Female	Chattogram	Postgraduate	<10k	No	No	No	Yes	Yes	No	No	No	No	Yes	Yes	No	No	No	3 to 6 months	Yes	No	No	6-12 hours	1 hours break after 2 hours use	Yes	No	No	2-6 hours	1 hours break after 2 hours use	No	8	8	6	7	7	10	10	10	8	8	9	9	51	47	1.4986	22.709	Normal range	20.9279
432	≥18	Male	Chattogram	HSC	60k to 1 lac	Yes	No	No	No	No	No	No	Yes	No	No	No	No	No	No	>12 months	Yes	No	No	<2 hours	2 hours break after 2 hours use	Yes	No	No	<2 hours	2 hours break after 2 hours use	Yes	7	7	7	6	6	7	9	8	10	7	8	8	60	70	1.7	20.7612	Normal range	24.2215
433	<18	Female	Chattogram	HSC	30k to 60k	No	No	No	No	Yes	No	No	Yes	No	No	No	No	No	No	>12 months	Yes	Yes	No	2-6 hours	1 hours break after 2 hours use	Yes	Yes	No	<2 hours	Use without break	Yes	9	8	8	9	9	7	8	8	9	9	9	8	69	73	1.6	26.9531	Pre-obese	28.5156
434	≥18	Male	Chattogram	Undergraduate	30k to 60k	No	No	No	No	No	Yes	No	Yes	No	No	No	No	No	No	>12 months	Yes	No	No	2-6 hours	2 hours break after 2 hours use	Yes	No	No	2-6 hours	1 hours break after 2 hours use	Yes	7	7	7	7	7	8	7	8	7	7	7	6	57	61	1.651	20.9113	Normal range	22.3787
435	≥18	Female	Chattogram	Undergraduate	10k to 30k	No	Yes	No	Yes	Yes	Yes	No	No	No	No	Yes	No	No	No	>12 months	Yes	No	No	6-12 hours	Use without break	Yes	No	No	2-6 hours	1 hours break after 2 hours use	Yes	8	8	7	7	9	7	6	8	8	8	9	7	45	43	1.63	16.937	Moderate thinness	16.1843
436	≥18	Female	Chattogram	HSC	60k to 1 lac	No	Yes	Yes	Yes	Yes	Yes	No	No	Yes	No	No	No	No	No	>12 months	Yes	No	No	>12 hours	Use without break	Yes	No	No	2-6 hours	Use without break	Yes	3	2	5	5	5	4	2	1	8	5	5	9	78	82	1.549	32.5081	Obese class I	34.1752
437	<18	Female	Chattogram	HSC	10k to 30k	No	No	No	No	Yes	Yes	No	Yes	No	No	No	No	No	No	>12 months	Yes	No	No	>12 hours	Use without break	Yes	No	Yes	<2 hours	1 hours break after 2 hours use	Yes	8	5	10	10	7	10	10	10	4	10	10	8	58	63	1.5494	24.1602	Normal range	26.243
438	≥18	Female	Chattogram	Postgraduate	10k to 30k	No	Yes	No	Yes	Yes	No	No	No	Yes	No	Yes	Yes	Yes	No	>12 months	Yes	No	No	<2 hours	2 hours break after 2 hours use	Yes	No	No	>12 hours	Use without break	No	8	8	7	8	8	7	7	8	7	8	8	7	51	54	1.57	20.6905	Normal range	21.9076
439	≥18	Female	Dhaka	Undergraduate	60k to 1 lac	No	Yes	No	No	Yes	Yes	No	No	No	No	Yes	Yes	No	No	>12 months	Yes	No	No	2-6 hours	1 hours break after 2 hours use	Yes	No	Yes	2-6 hours	2 hours break after 2 hours use	Yes	8	8	8	8	8	9	8	8	9	9	8	8	46	44	1.5748	18.5484	Normal range	17.742
440	<18	Female	Chattogram	HSC	60k to 1 lac	No	No	Yes	Yes	No	Yes	No	Yes	No	No	No	No	No	No	6 to 12 months	Yes	No	No	6-12 hours	Use without break	Yes	No	No	<2 hours	2 hours break after 2 hours use	No	3	2	8	9	9	10	8	7	2	10	10	3	45	46	1.5621	18.4414	Mild thinness	18.8512
441	≥18	Male	Chattogram	HSC	30k to 60k	Yes	No	No	No	No	No	No	Yes	No	No	No	No	No	No	6 to 12 months	Yes	No	No	2-6 hours	1 hours break after 2 hours use	Yes	No	No	2-6 hours	1 hours break after 2 hours use	Yes	9	7	8	7	8	7	8	8	9	9	8	9	60	57	1.6	23.4375	Normal range	22.2656
442	<18	Male	Chattogram	HSC	<10k	No	No	No	Yes	No	Yes	No	No	No	No	Yes	No	Yes	No	6 to 12 months	Yes	No	No	6-12 hours	1 hours break after 2 hours use	No	No	Yes	<2 hours	1 hours break after 2 hours use	Yes	10	10	10	10	10	10	10	10	10	10	10	10	75	55	1.651	27.5148	Pre-obese	20.1776
443	≥18	Female	Chattogram	HSC	<10k	Yes	No	No	No	No	No	No	No	No	No	Yes	No	No	No	3 to 6 months	Yes	No	No	2-6 hours	Use without break	Yes	No	No	6-12 hours	Use without break	No	9	9	8	10	8	7	7	8	7	8	5	5	45	46	1.58496	17.9133	Mild thinness	18.3114
444	≥18	Female	Chattogram	HSC	30k to 60k	No	No	No	No	Yes	No	No	No	No	No	No	Yes	No	No	6 to 12 months	Yes	No	No	2-6 hours	2 hours break after 2 hours use	Yes	No	No	2-6 hours	2 hours break after 2 hours use	No	10	10	10	10	10	10	10	10	10	10	10	10	64	66	1.58	25.6369	Pre-obese	26.4381
445	≥18	Female	Chattogram	Postgraduate	30k to 60k	No	No	No	No	Yes	No	No	No	No	Yes	Yes	No	No	No	3 to 6 months	Yes	Yes	No	2-6 hours	2 hours break after 2 hours use	Yes	No	No	2-6 hours	1 hours break after 2 hours use	Yes	8	5	4	4	5	6	6	7	7	7	8	2	59	63	1.55	24.5578	Normal range	26.2227
446	<18	Female	Chattogram	HSC	30k to 60k	No	No	No	Yes	Yes	No	No	No	No	No	Yes	Yes	No	No	6 to 12 months	Yes	No	No	2-6 hours	2 hours break after 2 hours use	Yes	No	No	<2 hours	2 hours break after 2 hours use	No	8	7	6	9	6	5	6	5	9	10	7	9	55	58	1.6002	21.479	Normal range	22.6506
447	<18	Male	Chattogram	HSC	60k to 1 lac	No	No	No	Yes	Yes	Yes	No	Yes	No	No	No	No	No	No	>12 months	Yes	No	No	2-6 hours	1 hours break after 2 hours use	Yes	No	Yes	<2 hours	2 hours break after 2 hours use	Yes	7	7	7	7	7	7	7	9	7	10	8	6	63	61	1.64592	23.2554	Normal range	22.5171
448	<18	Male	Chattogram	HSC	30k to 60k	No	Yes	No	Yes	Yes	Yes	No	No	Yes	No	No	Yes	No	No	>12 months	Yes	No	No	2-6 hours	1 hours break after 2 hours use	Yes	No	No	<2 hours	2 hours break after 2 hours use	Yes	9	9	9	8	8	7	7	7	6	9	9	6	80	86	1.6764	28.4665	Pre-obese	30.6015
449	≥18	Female	Chattogram	HSC	30k to 60k	No	Yes	No	Yes	Yes	Yes	No	No	Yes	Yes	No	Yes	Yes	No	>12 months	Yes	No	No	2-6 hours	1 hours break after 2 hours use	Yes	No	No	2-6 hours	Use without break	No	9	9	9	8	9	7	7	8	8	9	9	9	64	75	1.605	24.8445	Normal range	29.1146
450	<18	Male	Chattogram	HSC	>1 lac	No	No	No	No	Yes	No	No	No	No	No	No	Yes	No	No	>12 months	Yes	No	No	2-6 hours	1 hours break after 2 hours use	Yes	No	No	2-6 hours	1 hours break after 2 hours use	Yes	7	7	6	8	7	10	10	10	9	10	9	7	54	55	1.7526	17.5804	Mild thinness	17.9059
451	≥18	Female	Chattogram	HSC	10k to 30k	No	No	No	Yes	Yes	No	No	No	No	No	Yes	Yes	No	No	6 to 12 months	Yes	Yes	No	2-6 hours	1 hours break after 2 hours use	Yes	Yes	No	2-6 hours	Use without break	No	10	10	9	10	10	9	9	8	10	10	10	10	57	61	1.3	33.7278	Obese class I	36.0947
452	≥18	Female	Chattogram	Postgraduate	30k to 60k	No	No	No	No	Yes	No	No	No	No	No	No	Yes	No	No	>12 months	Yes	No	No	2-6 hours	1 hours break after 2 hours use	Yes	No	No	6-12 hours	2 hours break after 2 hours use	No	9	8	8	8	8	9	9	9	9	9	9	9	72	69	1.66	26.1286	Pre-obese	25.0399
453	≥18	Male	Chattogram	HSC	>1 lac	No	No	No	Yes	Yes	Yes	No	Yes	No	No	No	No	No	No	>12 months	Yes	Yes	Yes	2-6 hours	1 hours break after 2 hours use	Yes	Yes	Yes	2-6 hours	1 hours break after 2 hours use	Yes	10	10	10	10	8	10	10	7	1	10	9	1	60	59	1.72	20.2812	Normal range	19.9432
454	≥18	Female	Chattogram	HSC	30k to 60k	No	No	No	Yes	Yes	No	No	No	Yes	No	No	Yes	No	No	6 to 12 months	Yes	No	No	2-6 hours	2 hours break after 2 hours use	Yes	No	No	2-6 hours	1 hours break after 2 hours use	Yes	10	10	10	10	9	9	9	9	9	9	10	10	73	76	1.575	29.4281	Pre-obese	30.6374
455	<18	Male	Chattogram	HSC	30k to 60k	No	No	No	No	Yes	No	No	No	No	No	Yes	Yes	No	No	>12 months	Yes	Yes	No	<2 hours	2 hours break after 2 hours use	Yes	Yes	No	>12 hours	1 hours break after 2 hours use	Yes	6	5	5	7	7	5	7	7	6	7	8	8	60	63	1.66	21.7738	Normal range	22.8625
456	≥18	Female	Chattogram	HSC	10k to 30k	No	No	No	No	Yes	No	No	No	No	No	No	Yes	No	No	>12 months	Yes	No	No	6-12 hours	1 hours break after 2 hours use	No	Yes	No	2-6 hours	2 hours break after 2 hours use	Yes	4	3	5	5	6	2	3	3	1	4	3	3	58	59	1.524	24.9723	Normal range	25.4028
457	<18	Female	Chattogram	HSC	60k to 1 lac	No	No	Yes	Yes	No	No	No	No	No	No	Yes	Yes	No	No	>12 months	Yes	No	No	2-6 hours	2 hours break after 2 hours use	Yes	No	No	2-6 hours	2 hours break after 2 hours use	No	8	6	7	10	9	8	8	8	8	10	10	9	45	48	1.58	18.026	Mild thinness	19.2277
458	≥18	Male	Chattogram	Undergraduate	30k to 60k	Yes	No	No	No	No	No	No	No	No	No	No	Yes	No	No	3 to 6 months	Yes	No	No	2-6 hours	1 hours break after 2 hours use	Yes	No	No	<2 hours	1 hours break after 2 hours use	Yes	8	10	9	9	8	10	10	10	9	9	8	10	64	62	1.7526	20.836	Normal range	20.1849
459	<18	Female	Chattogram	HSC	30k to 60k	No	No	No	Yes	Yes	No	No	No	No	No	Yes	No	No	No	>12 months	Yes	No	No	6-12 hours	1 hours break after 2 hours use	Yes	No	No	6-12 hours	1 hours break after 2 hours use	Yes	9	7	7	9	10	5	5	8	7	9	7	10	46	53	1.28	28.0762	Pre-obese	32.3486
460	≥18	Female	Chattogram	Undergraduate	60k to 1 lac	No	Yes	No	No	No	No	No	Yes	No	No	No	No	No	No	>12 months	Yes	No	No	2-6 hours	1 hours break after 2 hours use	Yes	Yes	No	<2 hours	2 hours break after 2 hours use	No	9	8	8	8	9	7	7	9	7	10	9	7	48	50	1.64	17.8465	Mild thinness	18.5901
461	≥18	Male	Chattogram	HSC	>1 lac	No	No	No	Yes	Yes	No	No	No	No	No	Yes	No	No	No	>12 months	Yes	No	No	2-6 hours	1 hours break after 2 hours use	Yes	No	No	2-6 hours	1 hours break after 2 hours use	Yes	9	10	8	8	8	8	8	7	8	9	8	9	64	69	1.79832	19.79	Normal range	21.3361
462	<18	Female	Chattogram	HSC	30k to 60k	No	Yes	Yes	No	Yes	No	No	No	No	Yes	No	No	No	No	>12 months	Yes	No	No	2-6 hours	2 hours break after 2 hours use	Yes	No	No	>12 hours	Use without break	No	10	7	5	5	4	3	3	8	9	10	6	10	51	56	1.6	19.9219	Normal range	21.875
463	≥18	Male	Chattogram	HSC	30k to 60k	No	No	No	No	Yes	No	No	No	No	No	No	Yes	No	No	>12 months	No	Yes	No	2-6 hours	Use without break	No	Yes	No	<2 hours	2 hours break after 2 hours use	No	9	9	10	10	10	10	10	10	1	10	10	1	75	74	1.8	23.1481	Normal range	22.8395
464	<18	Male	Chattogram	HSC	10k to 30k	No	No	No	Yes	Yes	No	No	No	No	No	Yes	Yes	No	No	>12 months	No	Yes	No	6-12 hours	1 hours break after 2 hours use	No	Yes	No	<2 hours	2 hours break after 2 hours use	Yes	10	8	10	10	8	10	1	10	1	10	10	10	73	70	1.524	31.4306	Obese class I	30.1389
465	≥18	Female	Chattogram	HSC	<10k	No	Yes	No	Yes	Yes	No	Yes	No	Yes	No	Yes	Yes	No	No	>12 months	Yes	No	No	2-6 hours	Use without break	Yes	No	No	2-6 hours	1 hours break after 2 hours use	Yes	8	6	5	5	6	1	1	1	6	5	8	8	54	60	1.524	23.25	Normal range	25.8334
466	≥18	Female	Chattogram	Postgraduate	60k to 1 lac	No	No	No	No	Yes	No	No	No	No	No	Yes	No	No	No	3 to 6 months	Yes	No	No	<2 hours	1 hours break after 2 hours use	Yes	No	No	2-6 hours	2 hours break after 2 hours use	Yes	9	9	7	9	8	9	7	8	8	10	9	8	56	48	1.52	24.2382	Normal range	20.7756
467	≥18	Female	Chattogram	Undergraduate	30k to 60k	No	No	No	Yes	Yes	Yes	Yes	No	No	No	Yes	Yes	No	No	>12 months	Yes	Yes	No	6-12 hours	1 hours break after 2 hours use	Yes	No	No	2-6 hours	2 hours break after 2 hours use	Yes	10	10	10	10	10	10	10	10	10	10	10	10	46	52	1.63	17.3134	Mild thinness	19.5717
468	≥18	Female	Chattogram	HSC	10k to 30k	Yes	No	No	No	No	No	No	No	No	No	No	Yes	No	No	>12 months	Yes	No	No	2-6 hours	2 hours break after 2 hours use	Yes	No	No	<2 hours	2 hours break after 2 hours use	No	8	9	9	8	8	8	8	8	8	9	9	9	50	53	1.53	21.3593	Normal range	22.6409
469	≥18	Male	Chattogram	HSC	30k to 60k	No	Yes	No	No	Yes	No	Yes	No	No	No	No	Yes	No	No	>12 months	Yes	No	No	2-6 hours	2 hours break after 2 hours use	Yes	No	No	6-12 hours	Use without break	Yes	9	9	10	10	10	8	9	10	10	10	10	8	59	68	1.6256	22.3267	Normal range	25.7325
470	≥18	Female	Chattogram	HSC	60k to 1 lac	No	No	No	Yes	Yes	Yes	No	No	No	No	No	Yes	No	No	>12 months	Yes	Yes	No	2-6 hours	2 hours break after 2 hours use	Yes	No	No	2-6 hours	2 hours break after 2 hours use	Yes	10	10	9	10	10	10	10	10	10	10	10	10	67	63	1.5748	27.0162	Pre-obese	25.4033
471	≥18	Female	Chattogram	HSC	10k to 30k	No	No	Yes	Yes	Yes	Yes	No	No	No	Yes	Yes	Yes	Yes	No	6 to 12 months	Yes	Yes	No	<2 hours	1 hours break after 2 hours use	Yes	Yes	No	6-12 hours	1 hours break after 2 hours use	Yes	4	1	9	7	1	1	1	5	1	10	4	10	41	43	1.524	17.6528	Mild thinness	18.5139
472	≥18	Female	Chattogram	Undergraduate	10k to 30k	No	Yes	Yes	Yes	Yes	Yes	No	No	No	Yes	Yes	Yes	No	No	6 to 12 months	Yes	No	No	<2 hours	1 hours break after 2 hours use	Yes	No	Yes	2-6 hours	1 hours break after 2 hours use	No	9	6	5	6	6	5	9	8	6	8	7	8	40	48	1.4	20.4082	Normal range	24.4898
473	≥18	Male	Chattogram	HSC	30k to 60k	No	No	No	No	Yes	No	No	No	No	No	No	Yes	No	No	3 to 6 months	Yes	No	No	<2 hours	1 hours break after 2 hours use	Yes	No	Yes	<2 hours	1 hours break after 2 hours use	Yes	7	6	7	6	6	6	7	7	6	7	7	8	60	60
474	≥18	Male	Chattogram	HSC	10k to 30k	No	No	No	Yes	Yes	Yes	No	No	No	No	No	Yes	No	No	>12 months	Yes	No	No	<2 hours	Use without break	Yes	No	No	6-12 hours	Use without break	No	9	7	9	9	9	9	9	9	9	9	9	9	64	60	1.665	23.0862	Normal range	21.6433
475	≥18	Male	Chattogram	HSC	60k to 1 lac	No	No	No	Yes	Yes	No	No	No	No	No	No	Yes	No	No	3 to 6 months	Yes	No	No	2-6 hours	1 hours break after 2 hours use	Yes	No	No	<2 hours	2 hours break after 2 hours use	Yes	9	8	9	8	8	9	9	9	8	9	9	9	62	60	1.72	20.9573	Normal range	20.2812
476	≥18	Female	Chattogram	HSC	>1 lac	No	No	No	Yes	Yes	Yes	Yes	No	No	No	Yes	Yes	Yes	No	3 to 6 months	Yes	Yes	No	2-6 hours	1 hours break after 2 hours use	Yes	Yes	No	2-6 hours	1 hours break after 2 hours use	Yes	8	8	6	5	9	8	8	8	6	8	7	8	53	50	1.524	22.8195	Normal range	21.5278
477	≥18	Male	Chattogram	HSC	60k to 1 lac	Yes	No	No	No	No	No	No	Yes	No	No	No	No	No	No	6 to 12 months	Yes	Yes	No	2-6 hours	2 hours break after 2 hours use	Yes	Yes	Yes	<2 hours	1 hours break after 2 hours use	No	8	9	9	8	7	9	8	8	8	9	8	9	75	74	1.7272	25.1406	Pre-obese	24.8054
478	≥18	Female	Chattogram	HSC	30k to 60k	Yes	No	No	No	No	No	No	Yes	No	No	No	No	No	No	>12 months	Yes	Yes	Yes	<2 hours	2 hours break after 2 hours use	No	No	Yes	<2 hours	2 hours break after 2 hours use	No	9	9	8	8	9	9	8	9	9	10	9	9	63	59	1.5494	26.243	Pre-obese	24.5768
479	≥18	Female	Chattogram	HSC	10k to 30k	No	No	No	Yes	Yes	Yes	No	No	No	No	Yes	Yes	Yes	No	6 to 12 months	Yes	No	No	<2 hours	1 hours break after 2 hours use	Yes	No	No	<2 hours	2 hours break after 2 hours use	No	9	6	10	4	10	10	4	10	1	10	10	10	52	46	1.72	17.5771	Mild thinness
480	≥18	Female	Chattogram	HSC	10k to 30k	No	No	No	No	No	Yes	No	Yes	No	No	No	No	No	No	>12 months	No	Yes	No	2-6 hours	1 hours break after 2 hours use	No	Yes	No	<2 hours	1 hours break after 2 hours use	No	9	8	7	8	7	9	7	6	5	8	8	7	40	45	1.4986	17.811	Mild thinness	20.0374
481	≥18	Female	Chattogram	SSC	<10k	No	No	No	Yes	Yes	Yes	No	No	No	No	Yes	Yes	No	No	>12 months	No	Yes	No	2-6 hours	Use without break	No	Yes	No	<2 hours	2 hours break after 2 hours use	Yes	8	8	6	6	6	5	5	5	10	7	8	10	43	53	1.55	17.898	Mild thinness	22.0604
482	≥18	Female	Chattogram	HSC	10k to 30k	No	No	No	Yes	Yes	Yes	Yes	No	No	No	Yes	Yes	Yes	No	>12 months	Yes	No	No	2-6 hours	2 hours break after 2 hours use	Yes	No	No	<2 hours	1 hours break after 2 hours use	Yes	8	7	6	6	7	8	5	6	6	8	7	6	50	52	1.5748	20.1613	Normal range	20.9678
483	≥18	Female	Chattogram	HSC	30k to 60k	No	No	No	No	No	Yes	No	Yes	No	No	No	No	No	No	6 to 12 months	Yes	Yes	No	2-6 hours	Use without break	Yes	No	No	<2 hours	Use without break	No	8	5	10	8	10	8	8	9	7	9	9	10	43	43	1.6764
484	<18	Female	Chattogram	HSC	30k to 60k	Yes	No	No	No	No	No	No	No	No	No	No	Yes	No	No	>12 months	Yes	No	No	2-6 hours	1 hours break after 2 hours use	Yes	No	Yes	<2 hours	2 hours break after 2 hours use	Yes	9	10	9	9	10	8	9	10	9	10	9	9	51	54	1.58	20.4294	Normal range	21.6311
485	≥18	Male	Chattogram	HSC	30k to 60k	No	No	No	No	Yes	No	Yes	No	Yes	No	No	No	No	No	>12 months	Yes	Yes	No	2-6 hours	1 hours break after 2 hours use	Yes	Yes	No	2-6 hours	2 hours break after 2 hours use	Yes	10	10	10	10	10	1	1	10	10	10	10	10	72	72	1.73	24.0569	Normal range	24.0569
486	≥18	Female	Chattogram	HSC	<10k	No	No	No	No	No	Yes	No	No	No	No	Yes	No	No	No	>12 months	Yes	No	No	2-6 hours	2 hours break after 2 hours use	Yes	No	No	<2 hours	2 hours break after 2 hours use	Yes	6	4	5	8	6	4	4	8	6	5	7	9	47	52.5	1.5	20.8889	Normal range	23.3333
487	≥18	Female	Chattogram	HSC	10k to 30k	No	Yes	Yes	Yes	Yes	Yes	Yes	No	No	No	Yes	Yes	No	No	>12 months	Yes	No	No	2-6 hours	2 hours break after 2 hours use	Yes	No	No	<2 hours	2 hours break after 2 hours use	Yes	10	9	8	8	9	10	10	8	8	9	9	9	52	54	1.6002	20.3074	Normal range	21.0885
488	≥18	Female	Chattogram	HSC	10k to 30k	No	Yes	No	No	Yes	Yes	No	No	Yes	No	No	Yes	No	No	6 to 12 months	Yes	No	No	2-6 hours	1 hours break after 2 hours use	Yes	No	No	6-12 hours	1 hours break after 2 hours use	Yes	5	7	7	6	5	1	2	5	5	10	7	7	48	57
489	≥18	Female	Chattogram	HSC	30k to 60k	No	No	No	Yes	Yes	Yes	No	No	Yes	No	Yes	Yes	Yes	No	>12 months	Yes	Yes	No	6-12 hours	Use without break	Yes	Yes	No	6-12 hours	Use without break	No	7	7	7	7	7	7	7	7	7	7	7	7	55	51	1.5494	22.9106	Normal range	21.2443
490	≥18	Female	Chattogram	HSC	30k to 60k	Yes	No	No	No	No	No	No	Yes	No	No	No	No	No	No	6 to 12 months	Yes	No	No	2-6 hours	1 hours break after 2 hours use	Yes	No	No	<2 hours	1 hours break after 2 hours use	Yes	9	10	10	10	10	1	6	4	7	7	10	9	52	52	1.524	22.3889	Normal range	22.3889
491	≥18	Male	Chattogram	HSC	10k to 30k	No	No	No	Yes	Yes	No	No	No	No	No	No	Yes	No	No	>12 months	Yes	Yes	No	2-6 hours	1 hours break after 2 hours use	Yes	No	No	<2 hours	2 hours break after 2 hours use	Yes	9	8	8	8	8	7	7	8	7	7	8	7	70	69	1.71	23.939	Normal range	23.597
492	<18	Male	Chattogram	HSC	30k to 60k	No	No	No	Yes	No	No	No	No	No	No	Yes	No	No	No	6 to 12 months	Yes	Yes	No	2-6 hours	1 hours break after 2 hours use	Yes	No	No	6-12 hours	1 hours break after 2 hours use	Yes	8	10	10	9	8	8	4	8	9	7	10	8	55	58	1.83	16.4233	Moderate thinness	17.3191
493	<18	Male	Chattogram	SSC	<10k	No	No	No	No	Yes	No	No	No	Yes	No	No	Yes	No	No	>12 months	Yes	Yes	Yes	6-12 hours	1 hours break after 2 hours use	Yes	Yes	Yes	<2 hours	2 hours break after 2 hours use	Yes	7	7	6	6	6	6	7	7	7	8	7	7	53	64	1.57	21.5019	Normal range	25.9645
494	≥18	Female	Chattogram	HSC	30k to 60k	No	No	Yes	Yes	Yes	Yes	Yes	No	No	No	Yes	Yes	No	No	>12 months	Yes	No	No	<2 hours	2 hours break after 2 hours use	Yes	No	No	2-6 hours	2 hours break after 2 hours use	Yes	8	5	10	5	9	8	7	7	6	8	9	9	45	45	1.55	18.7305	Normal range	18.7305
495	<18	Female	Chattogram	HSC	30k to 60k	No	No	No	Yes	Yes	Yes	No	No	No	No	Yes	Yes	Yes	No	>12 months	Yes	No	No	>12 hours	1 hours break after 2 hours use	Yes	No	No	<2 hours	2 hours break after 2 hours use	No	10	10	10	8	8	7	6	7	7	8	9	10	45	45	1.4	22.9592	Normal range	22.9592
496	≥18	Female	Chattogram	HSC	10k to 30k	No	No	No	Yes	No	No	No	No	No	No	Yes	Yes	No	No	>12 months	Yes	No	No	2-6 hours	1 hours break after 2 hours use	Yes	No	No	2-6 hours	1 hours break after 2 hours use	Yes	10	10	8	7	10	9	9	10	8	5	10	10	65	66	1.524	27.9862	Pre-obese	28.4167
497	≥18	Female	Chattogram	HSC	30k to 60k	No	No	No	Yes	No	No	No	No	No	No	Yes	No	No	No	>12 months	Yes	No	No	2-6 hours	2 hours break after 2 hours use	Yes	No	No	<2 hours	2 hours break after 2 hours use	No	10	10	10	10	10	8	8	9	7	8	10	9	58	56	1.63	21.83	Normal range	21.0772
498	≥18	Female	Chattogram	Undergraduate	10k to 30k	Yes	No	No	No	Yes	No	No	Yes	No	No	No	No	No	No	3 to 6 months	Yes	No	No	2-6 hours	2 hours break after 2 hours use	Yes	No	No	2-6 hours	1 hours break after 2 hours use	No	7	5	5	5	9	6	6	7	1	4	7	5	51	50	1.6002	19.9169	Normal range	19.5264
499	≥18	Female	Dhaka	Undergraduate	10k to 30k	No	Yes	No	No	Yes	No	No	No	No	No	No	Yes	No	No	1 to 3 months	No	Yes	No	<2 hours	2 hours break after 2 hours use	Yes	No	No	2-6 hours	Use without break	Yes	8	8	8	9	7	4	4	7	6	5	7	5	53	60	1.4732	24.4204	Normal range	27.6457
500	<18	Female	Chattogram	HSC	<10k	No	Yes	No	Yes	No	No	No	No	No	No	Yes	No	No	No	6 to 12 months	Yes	Yes	No	2-6 hours	1 hours break after 2 hours use	Yes	Yes	Yes	2-6 hours	2 hours break after 2 hours use	Yes	8	8	9	10	10	10	7	6	9	6	7	5	41	39	1.524	17.6528	Mild thinness	16.7917
501	≥18	Female	Chattogram	HSC	>1 lac	No	No	Yes	Yes	Yes	Yes	No	No	No	Yes	No	Yes	Yes	No	>12 months	Yes	No	No	2-6 hours	2 hours break after 2 hours use	Yes	No	Yes	2-6 hours	1 hours break after 2 hours use	Yes	8	7	7	7	7	7	8	7	7	7	7	7	44	45	1.6256	16.6504	Moderate thinness	17.0288
502	≥18	Female	Chattogram	HSC	10k to 30k	Yes	No	No	No	No	No	No	Yes	No	No	No	No	No	No	3 to 6 months	Yes	No	No	2-6 hours	2 hours break after 2 hours use	Yes	No	No	2-6 hours	2 hours break after 2 hours use	No	9	6	7	10	10	8	8	10	8	10	10	10	42	42	1.52	18.1787	Mild thinness	18.1787
503	<18	Female	Chattogram	HSC	30k to 60k	No	No	No	No	Yes	No	No	No	No	No	Yes	No	No	No	>12 months	Yes	No	No	2-6 hours	Use without break	Yes	No	No	2-6 hours	2 hours break after 2 hours use	Yes	10	10	10	10	10	10	10	10	10	10	10	10	64	55	1.677	22.7569	Normal range	19.5567
504	≥18	Female	Chattogram	HSC	30k to 60k	No	Yes	Yes	Yes	Yes	Yes	No	No	Yes	Yes	Yes	Yes	Yes	No	>12 months	Yes	No	No	2-6 hours	1 hours break after 2 hours use	Yes	No	No	2-6 hours	Use without break	Yes	8	6	4	6	4	2	4	10	5	5	4	10	69	67	1.68	24.4473	Normal range	23.7387
505	<18	Female	Chattogram	HSC	30k to 60k	No	Yes	No	No	Yes	Yes	No	No	No	No	Yes	No	Yes	No	6 to 12 months	Yes	Yes	No	2-6 hours	Use without break	Yes	Yes	Yes	2-6 hours	Use without break	Yes	10	10	9	9	10	8	8	8	9	10	10	9	54	57	1.634	20.2251	Normal range	21.3487
506	≥18	Female	Chattogram	HSC	>1 lac	No	Yes	Yes	Yes	Yes	Yes	No	No	No	No	Yes	Yes	Yes	No	>12 months	Yes	No	Yes	<2 hours	Use without break	Yes	No	Yes	2-6 hours	2 hours break after 2 hours use	Yes	9	8	8	9	9	7	7	9	8	9	9	9	84	62	1.6129	32.2897	Obese class I	23.8329
507	≥18	Female	Chattogram	HSC	60k to 1 lac	No	No	No	Yes	Yes	Yes	Yes	No	No	No	Yes	Yes	No	No	>12 months	Yes	No	No	6-12 hours	1 hours break after 2 hours use	Yes	No	No	2-6 hours	2 hours break after 2 hours use	No	8	1	6	8	9	3	6	10	1	8	10	5	48	48	1.54	20.2395	Normal range	20.2395
508	<18	Male	Chattogram	HSC	60k to 1 lac	Yes	No	No	No	No	No	No	Yes	No	No	No	No	No	No	6 to 12 months	Yes	Yes	No	2-6 hours	Use without break	Yes	Yes	No	<2 hours	2 hours break after 2 hours use	Yes	8	6	8	5	7	5	7	8	5	8	9	8	78	80	1.7272	26.1462	Pre-obese	26.8167
509	≥18	Female	Chattogram	Undergraduate	30k to 60k	No	No	No	No	Yes	No	No	No	No	No	No	Yes	No	No	>12 months	Yes	No	No	2-6 hours	Use without break	Yes	No	No	<2 hours	1 hours break after 2 hours use	No	5	6	7	5	5	7	5	6	6	5	6	6	60	61	1.55448	24.8302	Normal range	25.2441
510	<18	Male	Chattogram	HSC	10k to 30k	No	No	No	Yes	Yes	No	No	No	No	No	Yes	Yes	No	No	>12 months	Yes	No	No	2-6 hours	1 hours break after 2 hours use	Yes	No	Yes	2-6 hours	Use without break	No	10	8	7	9	9	10	10	10	10	10	9	10	47	50	1.61	18.132	Mild thinness	19.2894
511	<18	Female	Chattogram	HSC	30k to 60k	No	No	No	Yes	Yes	No	No	No	No	No	Yes	Yes	No	No	>12 months	Yes	Yes	No	6-12 hours	Use without break	Yes	Yes	No	<2 hours	2 hours break after 2 hours use	No	7	7	8	8	8	7	7	9	7	6	8	9	47	49	1.64	17.4747	Mild thinness	18.2183
512	≥18	Female	Chattogram	HSC	10k to 30k	No	No	No	Yes	No	No	No	No	No	No	Yes	No	No	No	3 to 6 months	Yes	No	No	<2 hours	1 hours break after 2 hours use	No	No	Yes	<2 hours	1 hours break after 2 hours use	No	5	7	7	6	5	7	7	7	5	6	8	8	50	50	1.54	21.0828	Normal range	21.0828
513	≥18	Female	Chattogram	HSC	10k to 30k	No	No	No	Yes	Yes	No	No	Yes	No	No	No	No	No	No	6 to 12 months	Yes	Yes	No	2-6 hours	1 hours break after 2 hours use	Yes	Yes	Yes	<2 hours	1 hours break after 2 hours use	Yes	9	9	9	9	9	10	10	10	10	10	10	9	40	40	1.52	17.313	Mild thinness	17.313
514	≥18	Female	Chattogram	HSC	30k to 60k	Yes	No	No	No	No	No	No	Yes	No	No	No	No	No	No	6 to 12 months	Yes	Yes	No	2-6 hours	1 hours break after 2 hours use	Yes	Yes	No	<2 hours	2 hours break after 2 hours use	Yes	8	7	9	8	7	5	6	5	7	9	8	8	46	47	1.55	19.1467	Normal range	19.563
515	≥18	Female	Chattogram	Undergraduate	<10k	No	Yes	No	Yes	Yes	Yes	No	No	Yes	Yes	No	Yes	Yes	No	6 to 12 months	No	Yes	No	<2 hours	2 hours break after 2 hours use	Yes	No	No	<2 hours	2 hours break after 2 hours use	No	7	6	5	5	5	5	5	5	5	5	5	5	63	68	1.55	26.2227	Pre-obese	28.3039
516	≥18	Female	Chattogram	HSC	30k to 60k	No	Yes	No	Yes	Yes	No	No	No	No	No	Yes	Yes	No	No	>12 months	Yes	No	No	2-6 hours	1 hours break after 2 hours use	Yes	No	No	<2 hours	2 hours break after 2 hours use	No	10	10	10	9	9	9	9	10	9	8	10	10	47	50	1.49	21.1702	Normal range	22.5215
517	≥18	Female	Chattogram	HSC	30k to 60k	No	No	Yes	Yes	Yes	Yes	No	No	Yes	No	Yes	Yes	No	No	6 to 12 months	Yes	No	No	2-6 hours	1 hours break after 2 hours use	Yes	No	No	2-6 hours	2 hours break after 2 hours use	No	9	8	8	7	7	3	2	2	3	2	7	7	62	68	1.57	25.1531	Pre-obese	27.5873
518	≥18	Female	Chattogram	HSC	30k to 60k	No	No	Yes	Yes	Yes	Yes	No	No	No	No	Yes	Yes	No	No	6 to 12 months	Yes	Yes	No	6-12 hours	Use without break	Yes	No	No	6-12 hours	Use without break	Yes	8	8	8	8	9	9	8	9	9	9	9	9	45	42	1.5494	18.745	Normal range	17.4953
519	≥18	Male	Chattogram	HSC	30k to 60k	Yes	No	No	No	No	No	No	No	No	No	Yes	Yes	No	No	>12 months	Yes	No	No	2-6 hours	Use without break	Yes	No	No	<2 hours	1 hours break after 2 hours use	Yes	8	8	7	7	10	8	7	9	8	9	9	9	47	48	1.71	16.0733	Moderate thinness	16.4153
520	≥18	Female	Chattogram	HSC	10k to 30k	No	No	No	No	Yes	No	Yes	No	No	No	No	Yes	No	No	>12 months	Yes	No	No	2-6 hours	1 hours break after 2 hours use	Yes	Yes	Yes	<2 hours	2 hours break after 2 hours use	Yes	10	3	8	10	9	10	10	10	7	9	10	9	62	57	1.42	30.7479	Obese class I	28.2682
521	≥18	Female	Chattogram	HSC	10k to 30k	No	No	No	Yes	No	Yes	No	No	No	No	Yes	Yes	No	No	>12 months	Yes	No	No	2-6 hours	Use without break	Yes	No	No	>12 hours	Use without break	No	6	6	7	7	8	7	6	6	8	9	7	9	42	45	1.524	18.0834	Mild thinness	19.375
522	≥18	Female	Chattogram	HSC	30k to 60k	No	Yes	No	Yes	Yes	Yes	Yes	No	No	No	Yes	Yes	Yes	No	>12 months	Yes	Yes	No	2-6 hours	1 hours break after 2 hours use	Yes	Yes	Yes	2-6 hours	1 hours break after 2 hours use	Yes	8	8	7	7	7	9	9	9	7	9	8	7	52	55	1.6256	19.6778	Normal range	20.813
523	≥18	Female	Chattogram	HSC	30k to 60k	No	No	No	Yes	Yes	Yes	Yes	Yes	No	No	No	No	No	No	>12 months	Yes	Yes	No	2-6 hours	Use without break	Yes	No	Yes	<2 hours	2 hours break after 2 hours use	Yes	6	6	6	7	6	6	5	7	8	6	7	6	46	43	1.6	17.9687	Mild thinness	16.7969
524	≥18	Female	Chattogram	HSC	30k to 60k	No	Yes	No	Yes	Yes	Yes	No	No	No	Yes	Yes	Yes	Yes	No	>12 months	Yes	No	No	2-6 hours	2 hours break after 2 hours use	Yes	Yes	Yes	<2 hours	1 hours break after 2 hours use	No	8	6	4	4	5	5	4	3	4	4	4	3	56	62	1.52095	24.2079	Normal range	26.8016
525	≥18	Male	Chattogram	HSC	30k to 60k	No	No	No	Yes	Yes	No	Yes	No	No	No	No	Yes	No	No	>12 months	Yes	Yes	No	6-12 hours	1 hours break after 2 hours use	Yes	Yes	No	<2 hours	1 hours break after 2 hours use	No	9	10	7	5	8	10	10	10	8	10	9	10	65	68	1.829	19.4306	Normal range	20.3274
526	≥18	Male	Chattogram	HSC	60k to 1 lac	Yes	No	No	No	No	No	No	No	No	No	No	Yes	No	No	>12 months	Yes	No	No	2-6 hours	1 hours break after 2 hours use	Yes	No	No	2-6 hours	1 hours break after 2 hours use	Yes	8	8	7	8	8	6	8	8	7	9	9	7	65	61	1.8082	19.8802	Normal range	18.6568
527	<18	Female	Chattogram	HSC	10k to 30k	No	No	No	Yes	Yes	Yes	No	No	No	Yes	Yes	Yes	No	No	6 to 12 months	Yes	No	No	2-6 hours	Use without break	Yes	No	No	<2 hours	2 hours break after 2 hours use	Yes	7	7	6	9	8	4	3	5	5	6	7	7	48	47	1.5748	19.3549	Normal range	18.9517
528	<18	Male	Chattogram	HSC	10k to 30k	No	Yes	No	Yes	No	No	No	No	No	No	Yes	No	No	No	>12 months	Yes	Yes	No	2-6 hours	1 hours break after 2 hours use	Yes	No	Yes	<2 hours	1 hours break after 2 hours use	Yes	7	9	7	8	7	8	7	7	8	7	8	7	58	64	1.61	22.3757	Normal range	24.6904
529	<18	Male	Chattogram	HSC	30k to 60k	No	No	No	Yes	Yes	Yes	Yes	No	No	No	No	No	Yes	No	>12 months	Yes	No	No	2-6 hours	1 hours break after 2 hours use	Yes	No	No	6-12 hours	Use without break	Yes	6	5	9	9	10	8	10	9	8	10	8	9	52	56	1.8034			17.2188
530	<18	Male	Chattogram	HSC	10k to 30k	No	No	No	No	Yes	No	No	No	No	No	No	Yes	No	No	>12 months	Yes	No	No	2-6 hours	2 hours break after 2 hours use	Yes	No	No	<2 hours	2 hours break after 2 hours use	Yes	9	7	9	9	9	10	10	10	8	9	9	10	54	56	1.778	17.0817	Mild thinness	17.7143
531	<18	Male	Chattogram	HSC	30k to 60k	No	Yes	No	No	Yes	Yes	No	No	No	No	No	Yes	No	No	>12 months	Yes	Yes	No	6-12 hours	1 hours break after 2 hours use	No	Yes	No	6-12 hours	1 hours break after 2 hours use	Yes	9	7	7	7	10	4	4	9	7	7	8	9	59	58	1.66	21.4109	Normal range	21.048
532	<18	Female	Chattogram	HSC	<10k	No	Yes	No	Yes	Yes	Yes	No	No	No	No	Yes	Yes	Yes	No	>12 months	Yes	Yes	No	2-6 hours	Use without break	Yes	Yes	No	2-6 hours	Use without break	Yes	7	6	6	5	5	2	2	3	6	2	6	6	50	45	1.49	22.5215	Normal range	20.2694
533	<18	Male	Chattogram	HSC	30k to 60k	Yes	No	No	No	No	No	No	No	No	No	No	No	Yes	No	6 to 12 months	Yes	No	No	2-6 hours	1 hours break after 2 hours use	Yes	No	No	2-6 hours	Use without break	Yes	8	7	4	8	8	8	4	7	5	7	8	6	50	50	1.7	17.301	Mild thinness	17.301
534	<18	Female	Chattogram	HSC	60k to 1 lac	No	No	No	No	Yes	Yes	No	No	No	No	No	Yes	No	No	>12 months	Yes	No	No	2-6 hours	1 hours break after 2 hours use	Yes	No	No	2-6 hours	1 hours break after 2 hours use	Yes	8	8	9	7	10	9	10	7	6	10	8	10	42	40	1.52	18.1787	Mild thinness	17.313
535	<18	Male	Chattogram	HSC	10k to 30k	Yes	No	No	No	No	No	No	Yes	No	No	No	No	No	No	>12 months	Yes	Yes	Yes	2-6 hours	Use without break	Yes	Yes	Yes	2-6 hours	Use without break	Yes	5	7	8	9	10	8	8	8	7	7	8	8	49	49	1.73	16.3721	Moderate thinness	16.3721
536	≥18	Female	Chattogram	HSC	10k to 30k	No	No	No	Yes	Yes	Yes	No	Yes	No	No	No	No	No	No	6 to 12 months	Yes	Yes	No	2-6 hours	2 hours break after 2 hours use	Yes	Yes	No	6-12 hours	1 hours break after 2 hours use	Yes	7	6	6	6	5	7	7	8	7	10	6	8	49	51	1.6002	19.1358	Normal range	19.9169
537	<18	Female	Chattogram	HSC	30k to 60k	No	No	No	Yes	Yes	Yes	No	No	No	No	No	Yes	No	No	6 to 12 months	Yes	No	No	2-6 hours	Use without break	Yes	No	No	<2 hours	1 hours break after 2 hours use	Yes	8	8	8	8	8	7	7	8	8	9	7	10	49	45	1.69	17.1563	Mild thinness
538	<18	Female	Chattogram	HSC	<10k	No	No	No	No	No	Yes	No	No	No	No	Yes	Yes	No	No	6 to 12 months	Yes	No	No	2-6 hours	2 hours break after 2 hours use	Yes	No	No	6-12 hours	1 hours break after 2 hours use	No	9	8	9	9	9	9	8	8	8	8	9	8	53	55	1.5626	21.706	Normal range	22.5251
539	≥18	Female	Chattogram	HSC	10k to 30k	Yes	No	No	No	No	No	No	No	No	No	Yes	No	No	No	6 to 12 months	Yes	No	No	2-6 hours	Use without break	Yes	No	No	<2 hours	2 hours break after 2 hours use	No	10	5	10	8	9	10	10	9	6	10	10	10	41	42	1.57	16.6335	Moderate thinness	17.0392
540	<18	Female	Chattogram	HSC	10k to 30k	No	No	No	No	Yes	No	No	Yes	No	No	No	No	No	No	6 to 12 months	Yes	No	No	2-6 hours	Use without break	Yes	No	No	6-12 hours	Use without break	No	5	4	4	5	10	8	9	10	10	9	10	9	49.5	50.5	1.524	21.3125	Normal range	21.7431
541	<18	Male	Chattogram	HSC	30k to 60k	Yes	No	No	No	No	No	No	No	No	No	No	Yes	No	No	>12 months	Yes	No	No	2-6 hours	1 hours break after 2 hours use	Yes	Yes	No	6-12 hours	1 hours break after 2 hours use	Yes	9	7	9	8	6	7	6	8	7	8	9	8	63	65	1.7018	21.7532	Normal range	22.4438
542	<18	Male	Chattogram	HSC	30k to 60k	No	No	No	Yes	Yes	No	No	Yes	No	No	No	No	No	No	>12 months	Yes	Yes	No	6-12 hours	Use without break	Yes	Yes	No	<2 hours	2 hours break after 2 hours use	Yes	7	7	6	6	6	7	7	7	5	4	8	10	55	65	1.7272	18.4365	Mild thinness	21.7885
543	<18	Female	Chattogram	HSC	10k to 30k	No	No	No	No	Yes	Yes	No	Yes	No	No	No	No	No	No	>12 months	Yes	No	No	2-6 hours	Use without break	Yes	No	No	<2 hours	2 hours break after 2 hours use	Yes	8	8	8	7	7	9	8	7	7	8	8	7	67	71	1.625	25.3728	Pre-obese	26.8876
544	<18	Female	Chattogram	HSC	30k to 60k	No	No	Yes	Yes	Yes	Yes	No	No	No	Yes	Yes	Yes	No	No	>12 months	Yes	No	No	6-12 hours	1 hours break after 2 hours use	Yes	No	Yes	<2 hours	2 hours break after 2 hours use	No	7	5	8	7	7	7	6	7	8	7	7	8	48	55	1.35	26.3374	Pre-obese	30.1783
545	<18	Female	Chattogram	HSC	30k to 60k	No	Yes	Yes	Yes	Yes	Yes	No	No	Yes	Yes	Yes	Yes	Yes	No	6 to 12 months	Yes	Yes	No	<2 hours	Use without break	Yes	Yes	Yes	2-6 hours	1 hours break after 2 hours use	Yes	8	5	9	9	9	7	6	6	8	8	8	9	70	62	1.6256	26.4893	Pre-obese	23.462
546	<18	Female	Chattogram	HSC	10k to 30k	No	No	No	Yes	Yes	Yes	No	No	No	No	Yes	No	Yes	No	>12 months	Yes	Yes	No	2-6 hours	2 hours break after 2 hours use	Yes	No	No	2-6 hours	2 hours break after 2 hours use	Yes	4	4	5	5	9	9	9	9	9	9	9	9	50	56	1.61	19.2894	Normal range	21.6041
547	<18	Male	Chattogram	HSC	<10k	Yes	No	No	No	No	No	No	Yes	No	No	No	No	No	No	3 to 6 months	Yes	No	No	<2 hours	Use without break	Yes	No	No	6-12 hours	Use without break	Yes	9	6	6	8	6	4	8	10	9	9	9	8	57	55	1.655	20.8103	Normal range	20.0801
548	≥18	Female	Chattogram	HSC	60k to 1 lac	No	No	No	No	Yes	Yes	No	No	No	No	Yes	Yes	No	No	>12 months	Yes	No	No	2-6 hours	1 hours break after 2 hours use	Yes	No	Yes	<2 hours	2 hours break after 2 hours use	No	8	5	7	7	9	6	5	7	6	6	7	7	92	70	1.65	33.7925	Obese class I	25.7117
549	<18	Male	Chattogram	HSC	10k to 30k	No	No	No	No	Yes	Yes	No	No	No	No	No	Yes	No	No	6 to 12 months	Yes	No	No	2-6 hours	1 hours break after 2 hours use	Yes	No	No	<2 hours	2 hours break after 2 hours use	No	9	8	9	7	6	5	9	9	8	9	9	9	60	62	1.77	19.1516	Normal range	19.79
550	<18	Female	Chattogram	HSC	30k to 60k	No	Yes	No	Yes	Yes	Yes	No	No	No	No	Yes	Yes	No	No	>12 months	Yes	Yes	Yes	>12 hours	Use without break	Yes	Yes	Yes	<2 hours	Use without break	Yes	5	8	5	5	4	5	8	8	6	4	6	6	70	66	1.463	32.7045	Obese class I	30.8356
551	<18	Female	Dhaka	HSC	>1 lac	Yes	No	No	No	No	No	No	Yes	No	No	No	No	No	No	>12 months	Yes	Yes	No	2-6 hours	2 hours break after 2 hours use	Yes	Yes	Yes	<2 hours	1 hours break after 2 hours use	Yes	10	10	10	10	10	10	10	10	1	10	10	1	62	68	1.585	24.6793	Normal range	27.0676
552	<18	Male	Chattogram	HSC	60k to 1 lac	Yes	No	No	No	No	No	No	Yes	No	No	No	No	No	No	>12 months	Yes	No	No	6-12 hours	1 hours break after 2 hours use	Yes	No	No	2-6 hours	2 hours break after 2 hours use	No	9	9	9	9	9	8	8	9	8	9	9	8	70	75	1.8034	21.5235	Normal range	23.0609
553	<18	Male	Dhaka	HSC	30k to 60k	No	No	No	No	Yes	No	No	No	No	Yes	No	No	No	No	>12 months	Yes	No	No	6-12 hours	Use without break	Yes	No	No	<2 hours	2 hours break after 2 hours use	Yes	8	6	6	7	7	8	8	6	7	9	7	6	58	55	1.88	16.4101	Moderate thinness
554	<18	Female	Chattogram	HSC	30k to 60k	Yes	No	No	No	No	No	No	Yes	No	No	No	No	No	No	>12 months	Yes	Yes	No	6-12 hours	2 hours break after 2 hours use	Yes	No	No	<2 hours	2 hours break after 2 hours use	Yes	10	10	10	10	10	10	10	10	10	10	10	10	50	56	1.57	20.2848	Normal range	22.719
555	<18	Male	Chattogram	HSC	30k to 60k	Yes	No	No	No	No	Yes	No	Yes	No	No	No	No	Yes	No	6 to 12 months	Yes	No	No	2-6 hours	Use without break	Yes	No	No	6-12 hours	Use without break	Yes	9	9	7	8	7	8	4	5	5	8	7	4	83	86	1.76784	26.5578	Pre-obese	27.5177
556	<18	Male	Chattogram	HSC	30k to 60k	No	Yes	Yes	Yes	Yes	Yes	Yes	No	Yes	Yes	No	Yes	No	Yes	>12 months	Yes	Yes	No	2-6 hours	2 hours break after 2 hours use	Yes	Yes	No	2-6 hours	2 hours break after 2 hours use	Yes	6	7	9	9	10	6	5	5	5	8	6	9	85	90
557	<18	Female	Chattogram	HSC	30k to 60k	No	Yes	No	No	No	No	No	Yes	No	No	No	No	No	No	>12 months	Yes	No	No	2-6 hours	1 hours break after 2 hours use	Yes	No	No	6-12 hours	Use without break	Yes	9	9	8	10	10	5	9	9	6	9	9	9	75	79	1.6256	28.3814	Pre-obese	29.8951
558	<18	Female	Chattogram	HSC	60k to 1 lac	No	No	No	Yes	Yes	Yes	No	No	No	No	No	Yes	No	No	>12 months	Yes	No	No	2-6 hours	2 hours break after 2 hours use	Yes	No	No	2-6 hours	2 hours break after 2 hours use	Yes	10	10	10	10	10	10	1	1	9	10	10	5	47	49	1.5748	18.9517	Normal range	19.7581
559	<18	Female	Chattogram	HSC	30k to 60k	No	No	No	Yes	Yes	No	No	No	No	No	Yes	Yes	No	No	6 to 12 months	Yes	No	No	2-6 hours	2 hours break after 2 hours use	Yes	No	No	2-6 hours	2 hours break after 2 hours use	Yes	8	8	9	10	10	8	1	2	10	9	10	7	51	49	1.57	20.6905	Normal range	19.8791
560	<18	Female	Chattogram	HSC	10k to 30k	No	Yes	No	Yes	No	No	No	No	No	No	Yes	No	No	No	>12 months	Yes	No	No	6-12 hours	1 hours break after 2 hours use	Yes	No	Yes	<2 hours	2 hours break after 2 hours use	Yes	9	9	9	9	9	8	8	8	8	9	9	9	68	68	1.52399	29.2782	Pre-obese	29.2782
561	<18	Female	Chattogram	HSC	10k to 30k	No	No	Yes	Yes	No	Yes	No	No	No	No	Yes	Yes	No	No	6 to 12 months	Yes	No	No	<2 hours	2 hours break after 2 hours use	Yes	No	No	<2 hours	2 hours break after 2 hours use	No	9	9	9	9	9	9	9	9	9	9	9	9	42	40	1.52	18.1787	Mild thinness	17.313
562	<18	Female	Dhaka	HSC	10k to 30k	No	No	No	No	Yes	No	No	No	Yes	No	No	No	Yes	No	6 to 12 months	Yes	No	No	<2 hours	Use without break	Yes	No	No	6-12 hours	Use without break	No	4	4	3	4	3	4	4	5	5	8	5	4	72	60	1.59	28.4799	Pre-obese	23.7332
563	<18	Male	Chattogram	HSC	30k to 60k	Yes	No	No	No	No	No	No	Yes	No	No	No	No	No	No	6 to 12 months	Yes	No	No	6-12 hours	1 hours break after 2 hours use	Yes	No	No	<2 hours	2 hours break after 2 hours use	Yes	7	7	6	6	5	9	9	8	9	8	8	8	48	49	1.72	16.225	Moderate thinness	16.563
564	<18	Female	Chattogram	HSC	30k to 60k	No	No	No	Yes	Yes	Yes	No	No	No	No	Yes	No	No	No	6 to 12 months	Yes	No	No	6-12 hours	1 hours break after 2 hours use	Yes	No	Yes	<2 hours	Use without break	Yes	5	5	5	7	5	3	3	2	1	10	10	2	45	42	1.5	20	Normal range	18.6667
565	≥18	Female	Chattogram	HSC	30k to 60k	No	No	No	No	No	Yes	No	No	No	No	No	Yes	No	No	6 to 12 months	Yes	No	No	6-12 hours	2 hours break after 2 hours use	Yes	No	Yes	<2 hours	2 hours break after 2 hours use	Yes	8	9	8	9	9	10	10	9	9	10	9	10	52	50	1.58	20.83	Normal range	20.0288
566	<18	Male	Chattogram	HSC	10k to 30k	No	No	Yes	Yes	Yes	Yes	No	No	No	Yes	No	Yes	Yes	No	>12 months	Yes	No	No	2-6 hours	Use without break	Yes	No	No	2-6 hours	Use without break	Yes	8	5	6	7	8	7	7	5	6	8	8	6	46	48	1.36	24.8702	Normal range	25.9516
567	<18	Female	Dhaka	HSC	30k to 60k	No	Yes	Yes	Yes	No	Yes	No	No	No	Yes	No	Yes	No	Yes	>12 months	Yes	No	No	6-12 hours	Use without break	Yes	No	No	<2 hours	1 hours break after 2 hours use	No	4	4	5	5	3	5	5	6	5	7	6	7	63	72	1.54	26.5643	Pre-obese	30.3593
568	<18	Female	Chattogram	HSC	30k to 60k	No	No	No	Yes	Yes	No	Yes	No	No	No	Yes	Yes	No	Yes	>12 months	Yes	Yes	No	2-6 hours	Use without break	Yes	No	No	2-6 hours	2 hours break after 2 hours use	Yes	7	5	7	7	8	7	7	6	6	8	8	6	53	57	1.73	17.7086	Mild thinness	19.0451
569	<18	Female	Chattogram	HSC	60k to 1 lac	No	No	No	No	Yes	No	No	Yes	No	No	No	No	No	No	6 to 12 months	Yes	No	No	2-6 hours	2 hours break after 2 hours use	Yes	No	No	<2 hours	2 hours break after 2 hours use	No	5	8	8	8	6	9	9	8	7	9	8	8	51	54	1.524	21.9584	Normal range	23.25
570	<18	Female	Chattogram	HSC	30k to 60k	No	No	No	No	Yes	Yes	No	No	No	No	No	Yes	No	No	>12 months	Yes	Yes	No	2-6 hours	Use without break	Yes	No	Yes	<2 hours	2 hours break after 2 hours use	No	9	9	8	8	9	8	9	7	9	9	9	8	50	52	1.35	27.4348	Pre-obese	28.5322
571	<18	Female	Chattogram	HSC	10k to 30k	No	No	No	Yes	Yes	Yes	No	No	No	No	Yes	No	No	No	>12 months	Yes	No	No	>12 hours	1 hours break after 2 hours use	Yes	No	Yes	2-6 hours	1 hours break after 2 hours use	Yes	9	8	8	8	8	8	8	7	8	9	9	8	40	41	1.52	17.313	Mild thinness	17.7458
572	<18	Female	Chattogram	HSC	60k to 1 lac	No	No	No	Yes	Yes	Yes	No	No	No	No	Yes	Yes	No	No	>12 months	Yes	No	No	2-6 hours	1 hours break after 2 hours use	Yes	No	Yes	<2 hours	2 hours break after 2 hours use	No	9	9	9	10	9	9	9	9	9	9	9	9	51	51	1.64592	18.8258	Normal range	18.8258
573	<18	Female	Chattogram	HSC	<10k	No	No	No	No	Yes	Yes	No	Yes	No	No	No	No	No	No	>12 months	Yes	No	No	2-6 hours	1 hours break after 2 hours use	Yes	No	No	<2 hours	2 hours break after 2 hours use	No	9	8	9	8	8	9	9	9	8	7	7	8	45	45	1.626	17.0205	Mild thinness	17.0205
574	<18	Female	Dhaka	HSC	30k to 60k	Yes	No	No	No	No	No	No	No	No	No	No	No	Yes	No	6 to 12 months	Yes	No	No	2-6 hours	1 hours break after 2 hours use	Yes	No	No	6-12 hours	1 hours break after 2 hours use	Yes	10	7	10	4	5	1	5	1	10	10	9	5	52	55	1.524	22.3889	Normal range	23.6806
575	<18	Female	Chattogram	HSC	10k to 30k	No	No	No	No	No	Yes	No	No	No	No	No	Yes	No	No	>12 months	Yes	No	No	6-12 hours	1 hours break after 2 hours use	Yes	No	No	<2 hours	2 hours break after 2 hours use	Yes	9	8	9	10	9	8	7	9	10	10	10	9	65	80	1.6256	24.5972	Normal range	30.2735
576	≥18	Male	Chattogram	Undergraduate	30k to 60k	No	Yes	No	Yes	Yes	No	No	No	Yes	No	No	No	No	No	>12 months	No	Yes	No	2-6 hours	Use without break	No	Yes	No	2-6 hours	Use without break	Yes	9	5	9	10	10	10	10	10	1	10	10	10	60	80	1.6764	21.3499	Normal range	28.4665
577	<18	Male	Dhaka	HSC	10k to 30k	No	Yes	No	Yes	Yes	No	No	No	Yes	No	Yes	Yes	No	No	>12 months	Yes	Yes	No	6-12 hours	Use without break	Yes	Yes	No	2-6 hours	1 hours break after 2 hours use	Yes	6	7	7	7	6	8	8	8	6	5	7	7	72	80	1.3716	38.2717	Obese class II
578	<18	Female	Chattogram	HSC	60k to 1 lac	No	Yes	No	Yes	Yes	No	No	No	No	No	No	Yes	No	No	>12 months	Yes	No	No	2-6 hours	1 hours break after 2 hours use	Yes	No	Yes	<2 hours	2 hours break after 2 hours use	Yes	7	10	8	10	8	3	4	5	5	8	9	9	61	54
579	<18	Female	Chattogram	HSC	10k to 30k	Yes	No	No	No	No	No	No	No	No	No	No	Yes	No	No	3 to 6 months	Yes	No	No	<2 hours	2 hours break after 2 hours use	Yes	No	Yes	<2 hours	Use without break	No	8	9	7	9	9	9	9	9	9	9	8	10	59	56	1.6002	23.0411	Normal range	21.8695
580	<18	Female	Chattogram	HSC	60k to 1 lac	No	No	No	No	Yes	No	No	No	No	No	No	Yes	No	No	>12 months	Yes	No	No	6-12 hours	2 hours break after 2 hours use	Yes	No	No	<2 hours	1 hours break after 2 hours use	Yes	4	6	7	8	8	8	7	9	9	8	8	9	46	56	1.5	20.4444	Normal range	24.8889
581	≥18	Female	Chattogram	HSC	30k to 60k	No	No	No	Yes	Yes	No	No	No	No	No	Yes	Yes	No	No	6 to 12 months	Yes	No	Yes	2-6 hours	1 hours break after 2 hours use	Yes	No	Yes	<2 hours	1 hours break after 2 hours use	Yes	8	8	8	8	7	7	6	7	8	9	8	8	50	50	1.5748	20.1613	Normal range	20.1613
582	≥18	Male	Chattogram	HSC	10k to 30k	No	No	No	No	Yes	No	No	No	No	No	No	No	Yes	No	>12 months	No	Yes	No	2-6 hours	1 hours break after 2 hours use	Yes	No	No	<2 hours	1 hours break after 2 hours use	Yes	9	9	7	8	8	8	8	8	8	8	8	8	74	80	1.69	25.9095	Pre-obese	28.0102
583	<18	Female	Chattogram	HSC	>1 lac	Yes	No	No	No	No	No	No	No	No	No	Yes	No	No	No	6 to 12 months	Yes	No	No	>12 hours	Use without break	Yes	No	No	>12 hours	Use without break	No	9	9	9	9	9	9	8	8	9	8	8	9	56	54	1.57	22.719	Normal range	21.9076
584	≥18	Female	Chattogram	HSC	30k to 60k	No	No	No	Yes	No	No	No	Yes	No	No	No	No	No	No	6 to 12 months	Yes	No	No	2-6 hours	2 hours break after 2 hours use	Yes	No	No	<2 hours	2 hours break after 2 hours use	Yes	5	6	9	8	7	7	6	9	6	9	6	5	58	56	1.68	20.5499	Normal range	19.8413
585	<18	Female	Chattogram	Undergraduate	30k to 60k	No	No	No	Yes	Yes	No	No	No	Yes	No	Yes	Yes	Yes	Yes	1 to 3 months	Yes	No	No	<2 hours	2 hours break after 2 hours use	Yes	No	No	6-12 hours	Use without break	Yes	5	5	4	5	6	5	4	5	4	6	5	5	67	70	1.524	28.8473	Pre-obese	30.1389
586	<18	Female	Chattogram	HSC	10k to 30k	No	No	No	Yes	Yes	Yes	No	No	No	No	Yes	Yes	No	No	6 to 12 months	Yes	No	No	6-12 hours	Use without break	Yes	No	No	<2 hours	2 hours break after 2 hours use	Yes	8	8	8	8	8	7	8	8	8	8	7	6	50	45
587	<18	Male	Dhaka	SSC	30k to 60k	No	Yes	No	No	No	No	No	No	Yes	No	No	No	Yes	No	6 to 12 months	Yes	No	No	2-6 hours	2 hours break after 2 hours use	Yes	No	No	2-6 hours	2 hours break after 2 hours use	No	9	8	8	6	7	7	8	9	7	7	8	10	80	84	1.9	22.1607	Normal range	23.2687
588	≥18	Male	Chattogram	HSC	10k to 30k	No	No	No	Yes	Yes	Yes	No	No	No	No	Yes	No	No	No	6 to 12 months	Yes	Yes	No	6-12 hours	1 hours break after 2 hours use	Yes	Yes	Yes	<2 hours	2 hours break after 2 hours use	Yes	7	7	8	7	7	6	6	6	6	8	7	6	49	52	1.651	17.9764	Mild thinness	19.077
589	<18	Female	Chattogram	HSC	10k to 30k	No	No	No	Yes	Yes	Yes	No	No	No	No	Yes	Yes	Yes	No	>12 months	Yes	No	No	2-6 hours	Use without break	Yes	No	Yes	2-6 hours	1 hours break after 2 hours use	No	9	9	8	9	9	9	9	9	9	9	9	9	52	50	1.53	22.2137	Normal range	21.3593
590	<18	Female	Chattogram	HSC	10k to 30k	No	No	No	Yes	Yes	No	No	No	No	No	Yes	Yes	No	No	>12 months	Yes	No	No	2-6 hours	1 hours break after 2 hours use	Yes	No	No	<2 hours	1 hours break after 2 hours use	No	8	8	9	9	8	7	6	7	7	9	8	8	45	45	1.7069
591	<18	Male	Chattogram	SSC	>1 lac	Yes	No	No	No	No	No	No	Yes	No	No	No	No	No	No	6 to 12 months	Yes	Yes	No	2-6 hours	Use without break	No	Yes	No	2-6 hours	1 hours break after 2 hours use	Yes	8	8	8	8	8	8	8	8	8	8	8	8	95	93	1.6764	33.804	Obese class I	33.0924
592	<18	Male	Chattogram	SSC	30k to 60k	No	No	No	No	No	No	Yes	Yes	No	No	No	No	No	No	>12 months	Yes	Yes	No	2-6 hours	1 hours break after 2 hours use	Yes	Yes	No	<2 hours	2 hours break after 2 hours use	No	8	7	7	8	7	7	8	8	6	8	7	7	53	55	1.63	19.9481	Normal range	20.7008
593	<18	Male	Chattogram	Postgraduate	60k to 1 lac	No	No	No	Yes	No	Yes	No	No	No	No	Yes	Yes	Yes	No	3 to 6 months	Yes	Yes	No	2-6 hours	2 hours break after 2 hours use	Yes	Yes	No	2-6 hours	Use without break	Yes	7	7	7	7	7	7	7	7	7	7	7	7	77	79	1.64	28.6288	Pre-obese	29.3724
594	<18	Male	Chattogram	Postgraduate	60k to 1 lac	Yes	No	No	No	No	No	No	Yes	No	No	No	No	No	No	6 to 12 months	No	Yes	No	2-6 hours	1 hours break after 2 hours use	Yes	No	No	<2 hours	2 hours break after 2 hours use	Yes	8	8	8	8	8	8	8	8	8	8	8	8	72	76	1.65	26.4463	Pre-obese	27.9155
595	≥18	Female	Dhaka	Postgraduate	30k to 60k	No	No	No	Yes	Yes	No	No	No	No	No	No	Yes	No	No	>12 months	Yes	Yes	No	2-6 hours	1 hours break after 2 hours use	Yes	No	Yes	<2 hours	2 hours break after 2 hours use	Yes	6	6	6	6	6	6	6	6	6	6	6	6	48	50	1.4224	23.7245	Normal range	24.7131
596	≥18	Male	Chattogram	Undergraduate	10k to 30k	No	No	No	Yes	Yes	Yes	No	No	No	No	Yes	Yes	No	No	3 to 6 months	Yes	No	No	<2 hours	1 hours break after 2 hours use	Yes	No	No	6-12 hours	Use without break	Yes	9	9	9	8	9	9	8	8	8	9	9	8	83	75	1.778	26.2552	Pre-obese	23.7245
597	<18	Female	Chattogram	Undergraduate	>1 lac	No	No	No	Yes	Yes	Yes	No	No	No	Yes	Yes	No	Yes	No	6 to 12 months	Yes	No	No	6-12 hours	1 hours break after 2 hours use	Yes	No	No	2-6 hours	1 hours break after 2 hours use	Yes	8	7	7	8	9	7	7	8	8	7	8	9	56	66	1.7069	19.2208	Normal range	22.6531
598	<18	Male	Chattogram	Undergraduate	60k to 1 lac	No	No	Yes	No	Yes	Yes	No	Yes	No	No	No	No	No	No	6 to 12 months	Yes	No	No	2-6 hours	2 hours break after 2 hours use	Yes	No	No	6-12 hours	Use without break	Yes	10	10	10	10	10	8	10	10	1	10	10	1	93	76	1.75	30.3673	Obese class I	24.8163
599	<18	Male	Chattogram	Postgraduate	30k to 60k	No	Yes	No	No	Yes	No	No	No	Yes	No	No	Yes	No	No	>12 months	Yes	No	No	2-6 hours	1 hours break after 2 hours use	Yes	No	No	2-6 hours	1 hours break after 2 hours use	Yes	9	9	9	8	8	8	8	9	9	9	9	9	98	90	1.74	32.3689	Obese class I	29.7265
600	<18	Female	Chattogram	Postgraduate	60k to 1 lac	No	No	No	No	Yes	No	No	Yes	No	No	No	No	No	No	>12 months	Yes	No	No	2-6 hours	Use without break	Yes	No	Yes	<2 hours	2 hours break after 2 hours use	No	9	9	9	7	9	9	9	9	9	8	9	9	52	50	1.62	19.8141	Normal range	19.052
601	<18	Male	Dhaka	Postgraduate	60k to 1 lac	No	No	No	No	Yes	No	No	Yes	No	No	No	No	No	No	>12 months	Yes	No	No	2-6 hours	2 hours break after 2 hours use	Yes	No	No	2-6 hours	2 hours break after 2 hours use	Yes	9	10	9	9	9	10	9	10	10	10	10	9	65	69	1.65	23.8751	Normal range	25.3444
602	<18	Female	Other	Undergraduate	<10k	Yes	No	No	No	No	No	No	No	No	No	Yes	Yes	No	No	1 to 3 months	Yes	No	No	6-12 hours	1 hours break after 2 hours use	Yes	No	Yes	2-6 hours	1 hours break after 2 hours use	Yes	10	10	10	10	10	10	10	10	10	10	10	10	51	56	1.6	19.9219	Normal range	21.875
603	<18	Male	Dhaka	Postgraduate	10k to 30k	No	Yes	No	No	Yes	No	No	No	No	No	No	Yes	No	No	>12 months	Yes	Yes	No	2-6 hours	2 hours break after 2 hours use	Yes	Yes	No	2-6 hours	2 hours break after 2 hours use	Yes	9	9	9	9	9	7	8	9	9	8	9	9	82	82	1.75	26.7755	Pre-obese	26.7755
604	<18	Male	Chattogram	Postgraduate	30k to 60k	No	No	No	Yes	Yes	Yes	No	No	No	No	Yes	Yes	No	No	>12 months	Yes	Yes	No	2-6 hours	1 hours break after 2 hours use	Yes	No	No	2-6 hours	1 hours break after 2 hours use	Yes	7	7	7	7	8	8	9	8	8	9	8	8	64	60	1.9939	16.098	Moderate thinness
605	<18	Female	Chattogram	Postgraduate	>1 lac	No	No	No	Yes	Yes	Yes	No	No	Yes	No	Yes	Yes	Yes	Yes	>12 months	Yes	Yes	No	6-12 hours	Use without break	Yes	No	No	<2 hours	2 hours break after 2 hours use	Yes	2	3	3	3	3	6	4	4	4	4	5	4	57	61	1.57	23.1247	Normal range	24.7475
606	≥18	Female	Dhaka	Undergraduate	>1 lac	No	No	No	Yes	Yes	No	No	No	No	No	No	Yes	Yes	No	1 to 3 months	Yes	No	No	2-6 hours	Use without break	Yes	No	No	6-12 hours	Use without break	No	8	8	8	8	7	7	7	7	7	8	7	7	58	60	1.65	21.3039	Normal range	22.0386
607	<18	Male	Dhaka	Undergraduate	30k to 60k	No	No	No	No	No	Yes	No	No	No	No	Yes	No	No	No	>12 months	Yes	Yes	No	2-6 hours	Use without break	Yes	Yes	No	2-6 hours	1 hours break after 2 hours use	Yes	9	10	8	8	8	9	10	10	10	9	9	7	70	76	1.7526	22.7894	Normal range	24.7428
608	<18	Male	Chattogram	Postgraduate	10k to 30k	No	Yes	No	No	Yes	No	No	No	No	No	No	Yes	No	No	1 to 3 months	Yes	No	No	<2 hours	2 hours break after 2 hours use	Yes	No	No	2-6 hours	2 hours break after 2 hours use	No	7	6	7	6	7	8	7	7	6	6	7	7	65	67	1.6	25.3906	Pre-obese	26.1719
609	<18	Male	Other	Postgraduate	30k to 60k	No	Yes	No	Yes	Yes	Yes	No	No	No	No	Yes	Yes	No	Yes	>12 months	Yes	Yes	No	2-6 hours	1 hours break after 2 hours use	Yes	Yes	No	2-6 hours	Use without break	No	7	7	5	5	8	9	9	9	8	10	5	7	65	61	1.73	21.7181	Normal range	20.3816
610	<18	Female	Dhaka	Undergraduate	30k to 60k	No	Yes	Yes	Yes	Yes	Yes	No	No	No	Yes	Yes	Yes	Yes	No	>12 months	Yes	Yes	No	6-12 hours	Use without break	Yes	Yes	No	<2 hours	1 hours break after 2 hours use	Yes	7	7	8	6	7	7	7	6	7	7	7	7	45	42	1.55	18.7305	Normal range	17.4818
611	<18	Female	Dhaka	Postgraduate	60k to 1 lac	No	Yes	No	No	Yes	No	No	No	No	No	Yes	Yes	No	No	6 to 12 months	Yes	No	No	<2 hours	2 hours break after 2 hours use	Yes	No	No	<2 hours	2 hours break after 2 hours use	No	9	9	9	9	9	10	10	9	2	8	10	9	65	65	1.52	28.1337	Pre-obese	28.1337
612	≥18	Male	Dhaka	Undergraduate	<10k	No	Yes	No	No	Yes	No	No	No	No	No	No	Yes	No	No	3 to 6 months	Yes	Yes	No	2-6 hours	Use without break	Yes	No	No	2-6 hours	2 hours break after 2 hours use	Yes	10	10	10	10	10	10	10	10	10	10	10	10	64	76	1.8	19.7531	Normal range	23.4568
613	<18	Male	Chattogram	Undergraduate	10k to 30k	No	No	No	Yes	No	No	No	Yes	No	No	No	No	No	No	3 to 6 months	Yes	No	No	<2 hours	1 hours break after 2 hours use	Yes	No	No	2-6 hours	Use without break	Yes	8	7	7	6	9	10	8	8	8	9	9	8	68	75	1.73	22.7204	Normal range	25.0593
614	<18	Male	Chattogram	Postgraduate	>1 lac	No	No	No	Yes	Yes	Yes	No	No	Yes	No	Yes	No	No	Yes	>12 months	Yes	No	No	2-6 hours	2 hours break after 2 hours use	Yes	No	No	>12 hours	1 hours break after 2 hours use	No	8	7	8	8	8	10	10	10	8	10	10	8	90	88	1.6764	32.0249	Obese class I	31.3132
615	<18	Male	Chattogram	SSC	60k to 1 lac	No	Yes	No	Yes	Yes	Yes	No	No	No	No	Yes	No	No	No	6 to 12 months	Yes	No	No	2-6 hours	2 hours break after 2 hours use	Yes	No	No	<2 hours	1 hours break after 2 hours use	Yes	9	9	9	9	9	8	8	9	7	9	9	7	80	75	1.79832	24.7375	Normal range	23.1914
616	≥18	Male	Chattogram	Undergraduate	30k to 60k	No	No	No	No	No	Yes	No	No	Yes	No	Yes	Yes	No	No	6 to 12 months	Yes	Yes	No	2-6 hours	Use without break	Yes	Yes	No	6-12 hours	Use without break	Yes	9	8	8	10	8	7	9	9	9	10	10	8	72	80	1.65	26.4463	Pre-obese	29.3848
617	<18	Female	Chattogram	Undergraduate	10k to 30k	Yes	No	No	No	No	No	No	Yes	No	No	No	No	No	No	>12 months	Yes	No	No	2-6 hours	1 hours break after 2 hours use	Yes	No	No	2-6 hours	Use without break	Yes	8	8	8	8	8	8	8	8	8	9	8	8	67	54	1.6	26.1719	Pre-obese	21.0937
618	≥18	Male	Chattogram	Undergraduate	>1 lac	No	No	No	No	Yes	No	No	No	No	No	Yes	No	No	No	6 to 12 months	Yes	No	No	2-6 hours	1 hours break after 2 hours use	Yes	No	No	2-6 hours	Use without break	Yes	8	6	7	7	6	7	8	9	9	8	8	6	58.5	57.3	1.64	21.7504	Normal range	21.3043
619	<18	Male	Chattogram	HSC	60k to 1 lac	No	No	No	Yes	Yes	Yes	No	No	No	No	Yes	Yes	No	No	6 to 12 months	Yes	Yes	No	2-6 hours	2 hours break after 2 hours use	Yes	No	Yes	<2 hours	2 hours break after 2 hours use	No	7	4	5	9	7	7	8	7	4	5	7	6	60	64	1.7	20.7612	Normal range	22.1453
620	<18	Male	Chattogram	Undergraduate	30k to 60k	No	No	No	No	Yes	No	No	No	No	No	No	Yes	No	No	>12 months	Yes	Yes	No	2-6 hours	1 hours break after 2 hours use	Yes	No	No	2-6 hours	1 hours break after 2 hours use	No	7	7	8	8	7	7	7	7	10	9	8	7	70	75	1.85	20.4529	Normal range	21.9138
621	<18	Male	Chattogram	Undergraduate	30k to 60k	No	Yes	No	No	Yes	Yes	No	No	Yes	No	No	No	Yes	No	6 to 12 months	Yes	No	No	2-6 hours	2 hours break after 2 hours use	Yes	No	Yes	2-6 hours	2 hours break after 2 hours use	Yes	9	8	8	8	8	7	7	7	8	8	8	8	78	90	1.73	26.0617	Pre-obese	30.0712
622	<18	Female	Chattogram	Undergraduate	10k to 30k	No	Yes	No	No	Yes	No	No	No	No	No	Yes	Yes	No	No	6 to 12 months	Yes	No	No	2-6 hours	1 hours break after 2 hours use	Yes	No	Yes	<2 hours	2 hours break after 2 hours use	Yes	7	7	7	6	7	8	8	9	8	8	8	8	56	58	1.62	21.3382	Normal range	22.1003
623	<18	Female	Chattogram	Postgraduate	60k to 1 lac	No	No	No	No	No	No	Yes	No	No	No	Yes	Yes	No	No	>12 months	Yes	No	No	2-6 hours	1 hours break after 2 hours use	Yes	No	No	<2 hours	2 hours break after 2 hours use	No	10	10	9	9	9	10	10	10	10	10	10	10	62	62.5	1.62	23.6244	Normal range	23.815
624	≥18	Female	Chattogram	HSC	10k to 30k	No	No	No	Yes	No	Yes	No	No	No	No	Yes	Yes	No	No	>12 months	Yes	No	No	2-6 hours	1 hours break after 2 hours use	Yes	No	No	2-6 hours	1 hours break after 2 hours use	Yes	7	6	7	6	6	7	6	8	6	9	7	6	63	62	1.68	22.3214	Normal range	21.9671
625	<18	Male	Other	Undergraduate	<10k	No	No	No	No	Yes	No	No	No	No	No	No	No	Yes	No	>12 months	Yes	Yes	No	2-6 hours	Use without break	Yes	Yes	No	<2 hours	2 hours break after 2 hours use	Yes	10	10	10	8	8	9	5	10	8	5	7	10	69	71	1.651	25.3137	Pre-obese	26.0474
626	<18	Female	Other	Undergraduate	30k to 60k	No	No	No	No	Yes	No	Yes	Yes	No	No	No	No	No	No	1 to 3 months	Yes	No	No	2-6 hours	Use without break	Yes	No	No	<2 hours	2 hours break after 2 hours use	Yes	6	4	7	7	9	8	8	8	7	8	8	9	50	50	1.6	19.5312	Normal range	19.5312
627	<18	Male	Chattogram	HSC	10k to 30k	No	No	Yes	No	Yes	No	No	No	No	No	No	Yes	No	Yes	>12 months	Yes	Yes	No	<2 hours	Use without break	Yes	Yes	Yes	6-12 hours	Use without break	Yes	9	3	6	7	8	9	9	7	2	10	4	10	50	53	1.651	18.3432	Mild thinness	19.4438
628	≥18	Female	Chattogram	HSC	10k to 30k	No	No	No	Yes	Yes	No	No	No	No	No	Yes	Yes	No	No	3 to 6 months	Yes	No	No	2-6 hours	2 hours break after 2 hours use	No	No	Yes	<2 hours	2 hours break after 2 hours use	Yes	8	8	7	7	1	9	9	9	6	9	9	9	52	53	1.52	22.5069	Normal range	22.9398
629	<18	Female	Chattogram	Undergraduate	60k to 1 lac	No	Yes	No	No	Yes	No	No	Yes	No	No	No	No	No	No	1 to 3 months	Yes	No	No	2-6 hours	Use without break	Yes	No	No	2-6 hours	1 hours break after 2 hours use	No	7	7	5	5	8	5	6	7	8	8	9	9	64	60	1.7272	21.4533	Normal range	20.1125
630	≥18	Male	Chattogram	Undergraduate	30k to 60k	No	No	No	No	Yes	No	No	No	No	No	No	Yes	No	No	6 to 12 months	Yes	No	No	<2 hours	2 hours break after 2 hours use	Yes	No	Yes	<2 hours	2 hours break after 2 hours use	No	10	8	8	6	10	7	8	7	8	5	8	7	78	80	1.7526	25.3939	Pre-obese	26.045
631	≥18	Male	Chattogram	Undergraduate	60k to 1 lac	No	No	No	No	Yes	Yes	No	No	Yes	No	No	Yes	No	No	6 to 12 months	Yes	Yes	No	2-6 hours	2 hours break after 2 hours use	Yes	Yes	No	2-6 hours	Use without break	Yes	9	6	9	7	9	6	6	8	9	8	8	8	80	78	1.7	27.6817	Pre-obese	26.9896
632	<18	Female	Chattogram	Postgraduate	30k to 60k	No	No	No	Yes	Yes	Yes	No	No	No	No	Yes	Yes	No	No	>12 months	Yes	No	No	6-12 hours	Use without break	Yes	No	No	2-6 hours	1 hours break after 2 hours use	Yes	8	7	7	7	8	8	7	6	7	7	7	8	57	60	1.6573	20.7526	Normal range	21.8448
633	<18	Female	Dhaka	Undergraduate	30k to 60k	No	Yes	Yes	No	Yes	No	No	No	No	Yes	No	Yes	No	No	>12 months	Yes	No	No	6-12 hours	Use without break	Yes	No	No	2-6 hours	Use without break	Yes	4	3	4	3	3	6	5	7	4	5	5	5	50	48	1.6002	19.5264	Normal range	18.7453
634	<18	Female	Dhaka	Undergraduate	10k to 30k	No	Yes	No	Yes	Yes	No	No	No	No	No	Yes	Yes	No	No	>12 months	Yes	No	No	6-12 hours	2 hours break after 2 hours use	Yes	No	No	2-6 hours	2 hours break after 2 hours use	Yes	8	9	7	8	9	7	8	8	9	10	10	7	48	46	1.64	17.8465	Mild thinness	17.1029
635	≥18	Male	Other	Undergraduate	<10k	No	No	No	No	Yes	No	No	No	No	No	No	Yes	No	No	>12 months	Yes	No	No	6-12 hours	Use without break	Yes	No	No	2-6 hours	Use without break	Yes	8	7	7	7	7	7	8	7	7	7	7	7	70	69	1.6764	24.9082	Normal range	24.5524
636	≥18	Female	Other	HSC	<10k	No	Yes	No	Yes	No	No	Yes	No	No	No	Yes	Yes	No	No	3 to 6 months	Yes	No	No	2-6 hours	1 hours break after 2 hours use	No	No	Yes	2-6 hours	1 hours break after 2 hours use	Yes	6	8	8	4	4	6	2	4	4	4	4	8	42	40	1.4	21.4286	Normal range	20.4082
637	≥18	Female	Dhaka	Undergraduate	30k to 60k	Yes	No	No	No	No	No	No	Yes	No	No	No	No	No	No	6 to 12 months	Yes	No	No	<2 hours	2 hours break after 2 hours use	Yes	No	No	2-6 hours	1 hours break after 2 hours use	No	8	7	8	9	9	7	7	7	7	8	8	9	40	37	1.4734	18.4255	Mild thinness	17.0436
638	<18	Female	Chattogram	Undergraduate	10k to 30k	No	No	Yes	Yes	No	Yes	No	No	Yes	No	No	No	No	No	6 to 12 months	Yes	No	No	2-6 hours	1 hours break after 2 hours use	Yes	No	Yes	2-6 hours	1 hours break after 2 hours use	Yes	8	8	7	7	7	6	7	8	8	8	8	7	56	59.3	1.503	24.7896	Normal range	26.2504
639	<18	Female	Chattogram	Undergraduate	10k to 30k	No	No	No	Yes	Yes	No	No	No	No	No	Yes	No	No	No	6 to 12 months	Yes	No	No	6-12 hours	Use without break	Yes	No	No	<2 hours	2 hours break after 2 hours use	No	3	3	2	3	3	2	3	5	5	4	4	4	54	52	1.5758	21.7466	Normal range	20.9412
640	<18	Female	Other	Undergraduate	10k to 30k	No	Yes	No	Yes	Yes	No	No	No	Yes	No	Yes	Yes	No	No	>12 months	Yes	No	No	2-6 hours	1 hours break after 2 hours use	Yes	No	No	2-6 hours	1 hours break after 2 hours use	No	7	7	6	6	6	7	6	6	5	8	5	5	78	86	1.61	30.0914	Obese class I	33.1777
641	≥18	Female	Dhaka	Postgraduate	60k to 1 lac	No	No	No	No	Yes	No	No	No	No	No	Yes	Yes	No	No	>12 months	No	Yes	No	6-12 hours	Use without break	Yes	Yes	No	<2 hours	2 hours break after 2 hours use	No	10	10	9	9	10	10	9	8	9	9	9	10	61	62	1.6764	21.7057	Normal range	22.0616
642	<18	Male	Other	Undergraduate	10k to 30k	No	No	No	Yes	Yes	Yes	Yes	No	No	No	Yes	Yes	No	No	6 to 12 months	Yes	No	No	2-6 hours	Use without break	Yes	No	Yes	<2 hours	2 hours break after 2 hours use	Yes	8	8	9	8	8	8	7	8	5	5	7	5	54	65	1.6637	19.5094	Normal range	23.4835
643	<18	Male	Other	HSC	10k to 30k	No	No	No	Yes	No	No	No	No	No	No	Yes	No	No	No	1 to 3 months	Yes	No	No	<2 hours	2 hours break after 2 hours use	Yes	No	No	2-6 hours	1 hours break after 2 hours use	No	3	2	4	3	4	3	4	3	4	3	3	4	69	67	1.7018	23.825	Normal range	23.1344
644	<18	Male	Dhaka	Undergraduate	10k to 30k	No	No	Yes	No	No	No	No	Yes	No	No	No	No	No	No	3 to 6 months	Yes	Yes	No	2-6 hours	1 hours break after 2 hours use	No	No	Yes	<2 hours	1 hours break after 2 hours use	Yes	9	10	10	10	10	9	9	9	9	9	9	9	61	73	1.61	23.533	Normal range	28.1625
645	<18	Male	Dhaka	Undergraduate	30k to 60k	No	Yes	No	Yes	Yes	No	Yes	No	Yes	No	Yes	Yes	No	No	>12 months	Yes	No	No	2-6 hours	Use without break	Yes	No	Yes	2-6 hours	1 hours break after 2 hours use	No	10	10	10	10	10	10	10	10	10	10	10	10	78	81	1.55	32.4662	Obese class I	33.7149
646	<18	Male	Chattogram	Undergraduate	10k to 30k	No	No	No	Yes	Yes	Yes	No	No	No	No	No	Yes	No	No	3 to 6 months	Yes	No	No	<2 hours	2 hours break after 2 hours use	Yes	No	Yes	6-12 hours	Use without break	Yes	10	8	10	10	10	10	10	10	10	10	10	10	62	62	1.7	21.4533	Normal range	21.4533
647	<18	Female	Chattogram	Undergraduate	60k to 1 lac	No	No	No	Yes	Yes	No	No	No	No	No	Yes	Yes	No	No	>12 months	Yes	No	No	2-6 hours	1 hours break after 2 hours use	Yes	No	No	2-6 hours	Use without break	Yes	9	9	9	9	9	8	7	8	8	9	9	9	62	60	1.67	22.231	Normal range	21.5139
648	<18	Male	Chattogram	Undergraduate	30k to 60k	No	No	Yes	Yes	No	No	No	No	No	No	No	Yes	No	No	6 to 12 months	Yes	No	No	2-6 hours	1 hours break after 2 hours use	Yes	No	No	6-12 hours	1 hours break after 2 hours use	No	10	10	10	10	10	10	10	10	9	10	10	9	59	64	1.67	21.1553	Normal range	22.9481
649	<18	Female	Dhaka	Undergraduate	30k to 60k	No	Yes	No	Yes	Yes	Yes	No	No	Yes	No	Yes	Yes	Yes	No	>12 months	Yes	No	No	2-6 hours	Use without break	Yes	No	No	2-6 hours	Use without break	Yes	8	8	7	7	7	9	9	9	9	10	10	9	64	69	1.62	24.3865	Normal range	26.2917
650	<18	Male	Chattogram	HSC	10k to 30k	No	No	No	Yes	Yes	No	No	Yes	No	No	No	No	No	No	>12 months	Yes	No	No	2-6 hours	2 hours break after 2 hours use	Yes	No	No	2-6 hours	2 hours break after 2 hours use	Yes	8	7	6	7	6	7	7	7	7	7	7	7	50	56	1.651	18.3432	Mild thinness	20.5444
651	<18	Male	Chattogram	HSC	30k to 60k	No	Yes	No	No	Yes	No	No	No	No	No	No	Yes	No	No	>12 months	Yes	No	No	2-6 hours	1 hours break after 2 hours use	Yes	No	No	<2 hours	1 hours break after 2 hours use	No	10	9	8	8	9	5	10	8	8	9	9	8	85	87	1.85	24.8356	Normal range	25.42
652	<18	Male	Other	Undergraduate	30k to 60k	No	Yes	No	No	Yes	Yes	Yes	No	Yes	Yes	No	Yes	Yes	No	>12 months	Yes	Yes	No	<2 hours	1 hours break after 2 hours use	Yes	Yes	No	<2 hours	Use without break	Yes	9	9	9	8	9	9	9	9	9	9	9	9	79	86	1.78	24.9337	Normal range	27.143
653	≥18	Female	Dhaka	Postgraduate	30k to 60k	No	No	No	No	Yes	No	No	No	No	No	Yes	Yes	No	No	>12 months	Yes	Yes	No	2-6 hours	2 hours break after 2 hours use	Yes	No	No	<2 hours	2 hours break after 2 hours use	Yes	8	7	8	8	7	7	8	8	8	9	8	8	60	60	1.5748	24.1936	Normal range	24.1936
654	<18	Male	Chattogram	HSC	10k to 30k	No	No	No	Yes	Yes	Yes	No	No	No	No	Yes	Yes	No	No	>12 months	Yes	No	No	2-6 hours	2 hours break after 2 hours use	Yes	No	No	2-6 hours	2 hours break after 2 hours use	Yes	10	10	10	10	10	8	8	8	10	10	10	10	70	78	1.55	29.1363	Pre-obese	32.4662
655	<18	Male	Chattogram	Undergraduate	10k to 30k	No	No	Yes	No	Yes	No	No	No	No	Yes	No	Yes	Yes	No	>12 months	Yes	No	No	<2 hours	1 hours break after 2 hours use	Yes	No	No	2-6 hours	Use without break	Yes	7	7	7	7	7	7	7	8	8	8	7	8	56	56	1.4	28.5714	Pre-obese	28.5714
656	<18	Male	Chattogram	Undergraduate	10k to 30k	Yes	No	No	No	Yes	No	No	Yes	No	No	No	Yes	No	No	>12 months	Yes	Yes	No	2-6 hours	Use without break	Yes	Yes	Yes	2-6 hours	Use without break	Yes	7	7	8	7	8	8	8	7	7	8	7	8	78	78.5	1.7275	26.1372	Pre-obese	26.3047
657	<18	Female	Chattogram	Undergraduate	30k to 60k	No	Yes	No	Yes	Yes	No	No	No	No	No	Yes	No	No	No	>12 months	Yes	Yes	No	2-6 hours	Use without break	Yes	No	No	<2 hours	2 hours break after 2 hours use	Yes	6	6	4	5	5	5	6	5	4	5	5	5	48	50	1.5621	19.6709	Normal range	20.4905
658	≥18	Male	Dhaka	HSC	10k to 30k	No	No	No	Yes	Yes	Yes	Yes	No	Yes	No	No	No	No	No	1 to 3 months	Yes	Yes	No	2-6 hours	1 hours break after 2 hours use	Yes	No	No	2-6 hours	1 hours break after 2 hours use	Yes	8	8	7	7	7	7	7	7	1	8	8	3	81	84	1.7018	27.9684	Pre-obese	29.0043
659	<18	Female	Chattogram	Undergraduate	10k to 30k	No	No	No	Yes	Yes	No	No	No	No	No	No	Yes	No	No	>12 months	Yes	No	No	2-6 hours	Use without break	Yes	No	Yes	<2 hours	Use without break	Yes	9	10	8	9	10	10	8	8	9	9	8	9	50	47	1.55	20.8117	Normal range	19.563
660	<18	Male	Dhaka	Undergraduate	30k to 60k	No	Yes	Yes	Yes	Yes	No	Yes	Yes	No	No	No	No	No	No	>12 months	Yes	Yes	No	2-6 hours	2 hours break after 2 hours use	Yes	Yes	No	6-12 hours	1 hours break after 2 hours use	Yes	8	8	8	8	8	8	9	8	8	8	8	8	62	65	1.65	22.7732	Normal range	23.8751
661	≥18	Male	Chattogram	Undergraduate	10k to 30k	No	Yes	No	Yes	Yes	No	No	No	Yes	Yes	Yes	Yes	No	No	3 to 6 months	Yes	No	No	<2 hours	Use without break	Yes	No	No	6-12 hours	Use without break	Yes	5	4	5	8	5	6	7	6	5	6	6	5	95	70	1.75	31.0204	Obese class I	22.8571
662	<18	Male	Chattogram	Undergraduate	>1 lac	Yes	No	No	No	No	No	No	No	Yes	No	No	Yes	No	No	>12 months	Yes	No	No	2-6 hours	Use without break	Yes	No	No	2-6 hours	1 hours break after 2 hours use	No	9	9	8	7	7	8	9	8	9	9	9	8	112	116	1.8	34.5679	Obese class I	35.8025
663	<18	Female	Chattogram	Undergraduate	30k to 60k	No	Yes	No	Yes	Yes	No	No	No	No	No	Yes	Yes	Yes	No	6 to 12 months	Yes	Yes	No	2-6 hours	1 hours break after 2 hours use	Yes	Yes	No	<2 hours	1 hours break after 2 hours use	Yes	9	9	9	8	8	8	9	9	9	9	9	9	60	60	1.56	24.6548	Normal range	24.6548
664	≥18	Female	Chattogram	HSC	60k to 1 lac	No	Yes	No	No	Yes	Yes	No	No	No	No	No	Yes	Yes	No	>12 months	Yes	Yes	No	2-6 hours	1 hours break after 2 hours use	No	Yes	No	<2 hours	2 hours break after 2 hours use	Yes	8	7	8	7	9	6	5	6	8	8	8	9	48	54	1.574	19.3746	Normal range	21.7964
665	≥18	Female	Chattogram	Undergraduate	30k to 60k	No	No	No	No	No	Yes	No	No	No	Yes	No	Yes	Yes	No	3 to 6 months	Yes	No	No	<2 hours	Use without break	Yes	No	Yes	2-6 hours	2 hours break after 2 hours use	No	5	7	3	4	4	5	5	9	8	8	8	7	45	47	1.525	19.3496	Normal range	20.2096
666	≥18	Male	Chattogram	Undergraduate	10k to 30k	Yes	No	No	No	No	No	No	Yes	No	No	No	No	No	No	>12 months	Yes	No	No	2-6 hours	1 hours break after 2 hours use	Yes	No	No	2-6 hours	1 hours break after 2 hours use	No	8	8	7	7	7	7	7	10	9	9	8	9	70	70	1.524	30.1389	Obese class I	30.1389
667	<18	Female	Chattogram	Undergraduate	10k to 30k	No	Yes	No	Yes	Yes	Yes	No	No	No	No	No	No	Yes	No	>12 months	Yes	No	No	2-6 hours	Use without break	No	No	Yes	<2 hours	2 hours break after 2 hours use	No	8	5	5	7	8	8	8	9	5	8	8	10	39	36	1.5748
668	≥18	Male	Chattogram	Undergraduate	30k to 60k	No	No	Yes	No	No	Yes	No	No	No	Yes	Yes	No	No	No	>12 months	Yes	Yes	No	<2 hours	Use without break	Yes	Yes	No	>12 hours	Use without break	Yes	10	10	10	10	10	10	8	10	10	10	10	10	69	83	1.65	25.3444	Pre-obese	30.4867
669	<18	Male	Dhaka	Undergraduate	10k to 30k	No	No	No	Yes	Yes	Yes	No	No	No	No	Yes	No	Yes	No	3 to 6 months	Yes	No	No	2-6 hours	2 hours break after 2 hours use	Yes	No	No	2-6 hours	1 hours break after 2 hours use	Yes	8	7	7	7	5	8	8	8	6	9	9	9	55	65	1.6764	19.5707	Normal range	23.1291
670	<18	Female	Chattogram	Postgraduate	30k to 60k	Yes	No	No	No	No	No	No	No	No	No	No	Yes	Yes	No	>12 months	Yes	No	No	2-6 hours	2 hours break after 2 hours use	Yes	No	No	2-6 hours	2 hours break after 2 hours use	No	10	10	10	9	10	10	8	9	10	8	10	10	55	56	1.52	23.8054	Normal range	24.2382
671	<18	Male	Chattogram	Postgraduate	30k to 60k	No	Yes	No	Yes	No	No	No	No	Yes	No	No	No	No	No	>12 months	Yes	No	No	2-6 hours	2 hours break after 2 hours use	Yes	No	No	2-6 hours	1 hours break after 2 hours use	Yes	9	9	9	9	8	8	8	9	9	9	9	9	80	85	1.6256	30.2735	Obese class I	32.1656
672	<18	Male	Dhaka	HSC	10k to 30k	No	No	No	Yes	Yes	No	No	Yes	No	No	No	No	No	No	>12 months	Yes	No	No	6-12 hours	2 hours break after 2 hours use	Yes	No	No	<2 hours	2 hours break after 2 hours use	Yes	7	8	8	8	7	7	7	7	7	7	7	7	52	50	1.6764	18.5033	Normal range	17.7916
673	≥18	Female	Chattogram	Postgraduate	60k to 1 lac	No	Yes	No	Yes	Yes	Yes	No	No	Yes	No	No	No	No	No	>12 months	Yes	Yes	No	2-6 hours	Use without break	Yes	No	No	2-6 hours	1 hours break after 2 hours use	Yes	7	7	7	7	8	6	7	9	8	7	8	7	58	62	1.52	25.1039	Pre-obese	26.8352
674	<18	Male	Chattogram	Undergraduate	60k to 1 lac	Yes	No	No	No	No	No	No	Yes	No	No	No	No	No	No	>12 months	Yes	No	No	2-6 hours	Use without break	Yes	No	No	>12 hours	1 hours break after 2 hours use	Yes	7	7	6	6	6	8	8	8	7	8	6	9	63	72	1.75	20.5714	Normal range	23.5102
675	<18	Male	Other	Undergraduate	30k to 60k	No	Yes	No	No	Yes	No	No	Yes	No	No	No	No	No	No	>12 months	Yes	Yes	No	>12 hours	Use without break	Yes	Yes	No	2-6 hours	1 hours break after 2 hours use	Yes	7	7	6	5	6	8	7	7	6	8	6	7	77	83	1.83	22.9926	Normal range	24.7843
676	<18	Male	Chattogram	HSC	30k to 60k	No	No	No	Yes	Yes	No	No	No	No	No	Yes	Yes	No	No	>12 months	Yes	Yes	No	2-6 hours	1 hours break after 2 hours use	Yes	Yes	Yes	2-6 hours	1 hours break after 2 hours use	No	8	8	7	7	8	7	7	7	8	8	8	8	74	89	1.7526	24.0916	Normal range	28.9751
677	≥18	Male	Chattogram	HSC	<10k	No	Yes	No	Yes	Yes	No	No	No	Yes	No	No	Yes	No	No	>12 months	No	Yes	No	6-12 hours	1 hours break after 2 hours use	No	Yes	No	<2 hours	2 hours break after 2 hours use	No	10	10	10	10	9	8	7	8	8	8	9	9	70	80	1.52	30.2978	Obese class I	34.626
678	<18	Female	Dhaka	Postgraduate	60k to 1 lac	No	Yes	Yes	Yes	Yes	Yes	No	Yes	No	No	No	No	No	No	3 to 6 months	Yes	No	No	2-6 hours	1 hours break after 2 hours use	Yes	No	No	<2 hours	1 hours break after 2 hours use	No	7	7	8	9	8	7	7	7	6	6	7	7	64	60	1.57	25.9645	Pre-obese	24.3418
679	<18	Male	Chattogram	Undergraduate	30k to 60k	No	No	No	Yes	Yes	No	No	No	No	No	Yes	No	No	No	6 to 12 months	Yes	Yes	No	2-6 hours	1 hours break after 2 hours use	Yes	Yes	No	<2 hours	1 hours break after 2 hours use	Yes	7	6	7	7	6	6	6	6	6	6	6	7	70	60	1.68	24.8016	Normal range	21.2585
680	<18	Male	Chattogram	HSC	10k to 30k	No	No	Yes	Yes	No	Yes	No	No	No	No	No	No	No	Yes	3 to 6 months	Yes	No	No	<2 hours	1 hours break after 2 hours use	Yes	No	No	2-6 hours	1 hours break after 2 hours use	Yes	7	7	8	6	7	9	9	10	8	9	6	9	50	49	1.7526	16.2781	Moderate thinness
681	<18	Female	Chattogram	Undergraduate	30k to 60k	No	No	No	No	Yes	Yes	No	No	No	No	No	Yes	No	No	>12 months	Yes	No	No	2-6 hours	Use without break	Yes	Yes	No	6-12 hours	Use without break	Yes	6	8	7	7	6	4	3	3	7	2	7	7	55	55	1.5	24.4444	Normal range	24.4444
682	<18	Male	Chattogram	Undergraduate	<10k	No	Yes	No	Yes	Yes	No	No	No	No	No	No	Yes	No	No	>12 months	Yes	Yes	No	6-12 hours	Use without break	Yes	Yes	No	2-6 hours	Use without break	Yes	6	8	5	9	9	7	8	8	9	9	9	9	68	68	1.6764	24.1966	Normal range	24.1966
683	≥18	Male	Chattogram	Undergraduate	30k to 60k	No	Yes	No	No	No	No	No	Yes	No	No	No	No	No	No	3 to 6 months	Yes	No	No	6-12 hours	2 hours break after 2 hours use	Yes	No	No	6-12 hours	Use without break	Yes	7	10	8	7	8	8	7	8	7	8	7	7	84	76	1.67	30.1194	Obese class I	27.2509
684	<18	Female	Dhaka	Undergraduate	10k to 30k	No	No	No	Yes	Yes	No	No	No	No	No	Yes	Yes	No	No	>12 months	Yes	Yes	No	<2 hours	2 hours break after 2 hours use	No	Yes	No	<2 hours	2 hours break after 2 hours use	Yes	7	6	6	7	6	7	7	6	7	5	8	8	50	55	1.524	21.5278	Normal range	23.6806
685	<18	Female	Dhaka	Undergraduate	30k to 60k	No	No	No	No	Yes	No	No	Yes	No	No	No	No	No	No	6 to 12 months	Yes	No	No	2-6 hours	1 hours break after 2 hours use	Yes	No	No	2-6 hours	2 hours break after 2 hours use	Yes	8	7	7	7	7	6	7	7	7	7	7	8	57	52.5	1.48	26.0226	Pre-obese	23.9682
686	<18	Female	Chattogram	Undergraduate	>1 lac	Yes	No	No	No	No	No	No	Yes	No	No	No	No	No	No	>12 months	Yes	Yes	No	6-12 hours	Use without break	Yes	Yes	No	<2 hours	2 hours break after 2 hours use	Yes	10	10	10	10	10	8	8	8	10	10	10	10	50	50	1.6891	17.5251	Mild thinness	17.5251
687	≥18	Female	Chattogram	Undergraduate	>1 lac	No	No	No	Yes	Yes	No	No	No	No	No	Yes	Yes	No	No	6 to 12 months	Yes	No	No	2-6 hours	1 hours break after 2 hours use	Yes	No	No	2-6 hours	1 hours break after 2 hours use	No	7	8	8	7	8	7	7	7	6	7	8	8	52	58	1.6256	19.6778	Normal range	21.9483
688	<18	Female	Chattogram	HSC	30k to 60k	No	Yes	Yes	Yes	Yes	No	No	No	No	No	Yes	No	No	No	>12 months	Yes	No	No	6-12 hours	1 hours break after 2 hours use	Yes	No	Yes	2-6 hours	1 hours break after 2 hours use	Yes	4	8	8	8	7	5	4	7	7	7	6	5	58	53	1.5494	24.1602	Normal range	22.0774
689	<18	Male	Dhaka	Postgraduate	30k to 60k	No	No	No	No	Yes	No	Yes	Yes	No	No	No	No	No	No	1 to 3 months	Yes	No	No	<2 hours	2 hours break after 2 hours use	Yes	No	No	<2 hours	2 hours break after 2 hours use	No	6	5	4	5	4	6	7	5	4	5	6	7	68	70	1.65	24.977	Normal range	25.7117
690	≥18	Male	Chattogram	Undergraduate	<10k	No	Yes	No	No	No	No	No	Yes	No	No	No	No	No	No	3 to 6 months	Yes	No	No	<2 hours	1 hours break after 2 hours use	Yes	No	No	2-6 hours	1 hours break after 2 hours use	No	8	8	7	7	9	10	10	10	10	8	9	9	64	67	1.65	23.5078	Normal range	24.6097
691	<18	Male	Chattogram	HSC	30k to 60k	No	No	No	Yes	No	No	No	Yes	No	No	No	No	No	No	>12 months	Yes	Yes	No	<2 hours	1 hours break after 2 hours use	Yes	No	No	2-6 hours	1 hours break after 2 hours use	No	9	7	9	8	10	10	8	6	9	9	9	5	55	54	1.6766	19.5661	Normal range	19.2103
692	<18	Female	Chattogram	HSC	60k to 1 lac	No	Yes	No	Yes	Yes	Yes	No	No	Yes	No	Yes	Yes	No	No	>12 months	Yes	No	No	2-6 hours	Use without break	Yes	No	No	6-12 hours	Use without break	No	7	8	6	5	8	7	7	8	4	6	7	5	65	84	1.55	27.0552	Pre-obese	34.9636
693	<18	Female	Chattogram	Postgraduate	>1 lac	Yes	No	No	No	No	No	No	No	No	No	No	Yes	No	No	>12 months	Yes	Yes	No	<2 hours	2 hours break after 2 hours use	Yes	No	No	<2 hours	2 hours break after 2 hours use	No	10	10	10	10	9	10	10	10	10	10	10	10	65	67
694	<18	Male	Chattogram	HSC	10k to 30k	Yes	No	No	No	No	No	No	Yes	No	No	No	No	No	No	>12 months	Yes	Yes	No	2-6 hours	Use without break	Yes	Yes	No	2-6 hours	Use without break	Yes	8	8	8	8	8	8	8	8	8	8	8	8	75	85	1.8288	22.4248	Normal range	25.4148
695	<18	Male	Chattogram	HSC	30k to 60k	No	No	No	Yes	Yes	No	No	No	No	No	No	Yes	No	No	>12 months	Yes	Yes	No	2-6 hours	1 hours break after 2 hours use	Yes	Yes	Yes	2-6 hours	1 hours break after 2 hours use	No	10	10	10	10	10	10	10	10	10	10	10	10	57	57
696	<18	Female	Chattogram	Undergraduate	30k to 60k	No	No	No	No	Yes	No	No	No	No	No	Yes	Yes	Yes	No	6 to 12 months	Yes	No	No	2-6 hours	1 hours break after 2 hours use	Yes	No	No	2-6 hours	1 hours break after 2 hours use	Yes	9	9	8	9	9	8	8	9	9	9	9	8	49	49	1.54	20.6612	Normal range	20.6612
697	<18	Male	Other	HSC	10k to 30k	No	Yes	No	No	Yes	Yes	No	No	No	No	No	Yes	Yes	No	>12 months	Yes	Yes	No	6-12 hours	Use without break	Yes	Yes	No	6-12 hours	Use without break	No	9	9	10	10	10	9	8	9	9	10	10	9	71	71	1.7272	23.7998	Normal range	23.7998
698	<18	Male	Chattogram	Undergraduate	30k to 60k	Yes	No	No	No	No	No	No	Yes	No	No	No	No	No	No	>12 months	Yes	No	No	<2 hours	2 hours break after 2 hours use	Yes	No	No	<2 hours	2 hours break after 2 hours use	No	8	10	10	10	10	10	10	10	10	10	10	10	63	60	1.71	21.5451	Normal range	20.5191
699	<18	Male	Chattogram	HSC	60k to 1 lac	Yes	No	No	No	No	No	No	No	No	No	No	Yes	No	Yes	6 to 12 months	Yes	No	No	2-6 hours	1 hours break after 2 hours use	Yes	No	Yes	<2 hours	2 hours break after 2 hours use	Yes	9	8	8	9	8	9	9	9	9	9	8	8	45	50	2
700	≥18	Female	Chattogram	Undergraduate	30k to 60k	No	Yes	No	No	No	No	No	No	Yes	No	No	No	Yes	No	>12 months	Yes	Yes	No	2-6 hours	1 hours break after 2 hours use	Yes	Yes	Yes	2-6 hours	1 hours break after 2 hours use	Yes	6	8	8	8	9	7	7	6	7	7	9	8	70	82	1.65	25.7117	Pre-obese	30.1194
701	≥18	Female	Chattogram	Undergraduate	60k to 1 lac	No	No	No	No	Yes	Yes	No	No	No	Yes	No	Yes	No	No	1 to 3 months	Yes	No	No	<2 hours	1 hours break after 2 hours use	Yes	Yes	No	6-12 hours	Use without break	Yes	5	5	5	6	6	5	5	5	5	5	4	5	44	46	1.53	18.7962	Normal range	19.6506
702	<18	Female	Chattogram	HSC	60k to 1 lac	No	No	No	Yes	Yes	Yes	No	Yes	No	No	No	No	No	No	6 to 12 months	Yes	Yes	No	2-6 hours	1 hours break after 2 hours use	Yes	Yes	Yes	2-6 hours	2 hours break after 2 hours use	No	9	8	4	4	3	1	3	5	7	3	9	7	47	43	1.57	19.0677	Normal range	17.4449
703	≥18	Male	Chattogram	Undergraduate	>1 lac	No	No	No	Yes	Yes	No	No	No	No	No	Yes	Yes	No	No	>12 months	Yes	Yes	No	2-6 hours	1 hours break after 2 hours use	Yes	No	Yes	2-6 hours	1 hours break after 2 hours use	Yes	9	10	9	10	9	10	10	10	9	10	9	8	70	70	1.7018	24.1702	Normal range	24.1702
704	<18	Female	Chattogram	HSC	30k to 60k	No	No	No	No	Yes	No	No	No	No	No	No	Yes	No	No	>12 months	Yes	Yes	No	2-6 hours	1 hours break after 2 hours use	Yes	Yes	Yes	<2 hours	1 hours break after 2 hours use	No	9	6	9	9	8	7	7	9	6	10	8	9	61	64	1.33	34.4847	Obese class I	36.1807
705	<18	Male	Chattogram	Undergraduate	10k to 30k	No	No	Yes	Yes	Yes	Yes	No	No	No	No	Yes	No	No	No	6 to 12 months	Yes	No	No	2-6 hours	1 hours break after 2 hours use	Yes	No	Yes	2-6 hours	1 hours break after 2 hours use	Yes	8	8	8	7	8	8	7	7	7	5	7	8	78	83	1.68	27.6361	Pre-obese	29.4076
706	≥18	Female	Chattogram	Postgraduate	60k to 1 lac	No	Yes	No	Yes	No	No	No	No	No	No	Yes	No	No	No	6 to 12 months	Yes	No	No	<2 hours	2 hours break after 2 hours use	Yes	No	No	2-6 hours	1 hours break after 2 hours use	No	7	7	7	7	6	7	8	8	6	7	7	7	41	43	1.55	17.0656	Mild thinness	17.898
707	≥18	Male	Chattogram	Postgraduate	60k to 1 lac	No	No	No	Yes	No	No	No	Yes	No	No	No	No	No	No	3 to 6 months	Yes	Yes	No	2-6 hours	1 hours break after 2 hours use	Yes	Yes	Yes	6-12 hours	1 hours break after 2 hours use	No	8	7	7	8	6	7	6	9	8	9	8	7	78	76	1.7526	25.3939	Pre-obese	24.7428
708	<18	Male	Chattogram	Undergraduate	10k to 30k	No	Yes	No	Yes	Yes	No	No	No	No	No	Yes	No	No	No	>12 months	Yes	No	No	2-6 hours	1 hours break after 2 hours use	Yes	No	No	<2 hours	1 hours break after 2 hours use	No	6	5	2	4	8	9	4	4	5	4	7	8	68	75	1.5	30.2222	Obese class I	33.3333
709	<18	Female	Chattogram	Undergraduate	10k to 30k	No	No	No	Yes	Yes	No	No	No	No	Yes	Yes	Yes	No	No	>12 months	Yes	No	No	2-6 hours	1 hours break after 2 hours use	Yes	No	No	6-12 hours	Use without break	No	9	9	9	9	9	7	8	9	9	9	9	9	48	43	1.6002	18.7453	Normal range	16.7927
710	<18	Female	Chattogram	HSC	10k to 30k	No	No	No	Yes	Yes	Yes	No	No	No	No	Yes	Yes	No	No	6 to 12 months	Yes	No	No	2-6 hours	1 hours break after 2 hours use	Yes	No	No	<2 hours	2 hours break after 2 hours use	No	8	6	7	6	8	7	7	7	7	8	8	7	50	49	1.52	21.6413	Normal range	21.2084
711	≥18	Male	Dhaka	HSC	>1 lac	Yes	No	No	No	No	No	No	Yes	No	No	No	No	No	No	>12 months	Yes	Yes	No	6-12 hours	Use without break	No	No	Yes	<2 hours	2 hours break after 2 hours use	No	6	4	8	8	6	4	5	8	6	8	6	8	68	64	1.65	24.977	Normal range	23.5078
712	≥18	Female	Chattogram	Undergraduate	10k to 30k	Yes	No	No	No	No	No	No	No	No	No	No	Yes	No	No	>12 months	Yes	Yes	No	6-12 hours	1 hours break after 2 hours use	Yes	Yes	No	2-6 hours	1 hours break after 2 hours use	Yes	9	9	9	9	8	7	7	7	7	7	8	8	60	55	1.6	23.4375	Normal range	21.4844
713	≥18	Male	Chattogram	Undergraduate	10k to 30k	Yes	No	No	No	No	No	No	Yes	No	No	No	No	No	No	>12 months	Yes	Yes	No	<2 hours	2 hours break after 2 hours use	Yes	Yes	Yes	6-12 hours	1 hours break after 2 hours use	Yes	10	10	9	10	10	10	8	8	5	10	10	8	47	51	1.778			16.1327
714	<18	Female	Chattogram	Undergraduate	10k to 30k	No	Yes	No	Yes	Yes	Yes	No	No	No	No	No	Yes	Yes	No	>12 months	Yes	No	No	2-6 hours	Use without break	Yes	No	Yes	<2 hours	2 hours break after 2 hours use	Yes	9	8	9	9	9	7	7	8	6	9	9	7	40	41	1.56	16.4366	Moderate thinness	16.8475
715	<18	Female	Chattogram	Undergraduate	30k to 60k	Yes	No	No	No	No	No	No	No	Yes	No	Yes	Yes	Yes	No	>12 months	Yes	No	No	6-12 hours	1 hours break after 2 hours use	Yes	No	Yes	<2 hours	2 hours break after 2 hours use	Yes	10	10	8	7	10	10	10	8	9	10	10	9	64	69	1.64	23.7954	Normal range	25.6544
716	≥18	Female	Chattogram	Undergraduate	60k to 1 lac	No	No	No	No	Yes	No	No	No	No	No	Yes	No	No	No	6 to 12 months	Yes	No	No	2-6 hours	1 hours break after 2 hours use	Yes	No	Yes	2-6 hours	Use without break	Yes	9	9	9	9	8	8	8	8	8	9	8	9	52	56	1.5494	21.6609	Normal range	23.3271
717	<18	Female	Chattogram	Undergraduate	30k to 60k	No	No	No	Yes	No	No	No	Yes	No	No	No	No	No	No	>12 months	Yes	No	No	<2 hours	2 hours break after 2 hours use	Yes	Yes	No	2-6 hours	1 hours break after 2 hours use	No	6	2	4	5	9	7	8	9	8	6	4	7	51	56	1.575	20.5593	Normal range	22.575
718	<18	Female	Chattogram	HSC	>1 lac	No	No	No	No	Yes	No	No	No	No	No	No	Yes	No	No	>12 months	Yes	Yes	No	>12 hours	2 hours break after 2 hours use	Yes	Yes	Yes	2-6 hours	2 hours break after 2 hours use	Yes	8	8	8	9	10	10	10	10	8	8	9	10	44	45	1.4732	20.2735	Normal range	20.7343
719	<18	Female	Chattogram	HSC	60k to 1 lac	No	Yes	No	Yes	Yes	Yes	No	No	No	Yes	Yes	Yes	Yes	No	>12 months	Yes	No	No	2-6 hours	Use without break	Yes	No	Yes	6-12 hours	Use without break	Yes	8	8	7	7	8	7	7	7	8	6	7	8	56	56	1.6002	21.8695	Normal range	21.8695
720	<18	Female	Chattogram	Undergraduate	30k to 60k	No	No	No	No	Yes	No	No	No	No	No	No	Yes	No	No	6 to 12 months	Yes	Yes	No	2-6 hours	Use without break	Yes	Yes	No	2-6 hours	2 hours break after 2 hours use	No	10	10	10	10	10	10	10	10	10	10	10	10	53	55	1.6002	20.6979	Normal range	21.479
721	<18	Female	Chattogram	HSC	30k to 60k	No	No	No	Yes	Yes	No	No	No	Yes	No	Yes	Yes	No	No	>12 months	Yes	No	No	<2 hours	2 hours break after 2 hours use	Yes	No	Yes	<2 hours	2 hours break after 2 hours use	Yes	9	9	8	8	8	6	5	5	7	7	5	7	57	48	1.4732	26.2634	Pre-obese	22.1166
722	<18	Female	Chattogram	Undergraduate	60k to 1 lac	No	Yes	Yes	Yes	Yes	No	Yes	Yes	No	No	No	No	No	No	>12 months	Yes	No	No	2-6 hours	1 hours break after 2 hours use	Yes	No	No	2-6 hours	1 hours break after 2 hours use	No	9	6	7	5	8	8	8	8	7	8	6	8	58	55	1.5748	23.3871	Normal range	22.1775
723	<18	Male	Chattogram	Postgraduate	30k to 60k	No	Yes	Yes	Yes	Yes	Yes	Yes	No	Yes	No	Yes	Yes	Yes	No	>12 months	Yes	No	No	2-6 hours	1 hours break after 2 hours use	Yes	No	No	2-6 hours	1 hours break after 2 hours use	No	8	8	8	7	7	8	8	8	8	8	8	8	69	76	1.53	29.4758	Pre-obese	32.4661
724	<18	Male	Chattogram	Undergraduate	10k to 30k	No	No	No	No	Yes	No	No	No	No	No	No	Yes	No	No	6 to 12 months	Yes	No	No	2-6 hours	1 hours break after 2 hours use	Yes	No	No	2-6 hours	2 hours break after 2 hours use	Yes	7	7	7	7	9	10	9	10	9	8	8	8	70	72
725	<18	Female	Chattogram	HSC	10k to 30k	No	No	No	No	Yes	No	No	No	No	No	No	Yes	Yes	No	>12 months	Yes	No	No	2-6 hours	1 hours break after 2 hours use	Yes	No	Yes	<2 hours	2 hours break after 2 hours use	No	5	4	5	7	7	6	5	7	5	9	6	7	45	45	1.48	20.5442	Normal range	20.5442
726	<18	Female	Chattogram	Undergraduate	60k to 1 lac	No	No	No	Yes	Yes	Yes	No	No	No	No	Yes	No	No	No	>12 months	Yes	Yes	No	<2 hours	Use without break	Yes	No	No	6-12 hours	Use without break	Yes	10	10	10	10	9	7	6	7	7	8	8	10	54	50	1.8288	16.1459	Moderate thinness
727	<18	Female	Chattogram	Undergraduate	>1 lac	No	Yes	No	Yes	No	No	No	No	No	Yes	No	No	No	No	>12 months	Yes	No	No	2-6 hours	Use without break	Yes	No	Yes	6-12 hours	Use without break	Yes	8	7	6	5	4	8	7	8	6	8	7	7	65	55	1.546	27.1953	Pre-obese	23.0114
728	<18	Female	Chattogram	Undergraduate	30k to 60k	No	No	Yes	Yes	Yes	No	No	No	No	Yes	No	No	No	No	6 to 12 months	Yes	Yes	No	2-6 hours	Use without break	Yes	Yes	Yes	6-12 hours	Use without break	Yes	9	9	9	9	9	9	9	9	8	9	9	4	35	38	1.55
729	<18	Male	Chattogram	Undergraduate	>1 lac	Yes	No	No	No	No	No	No	No	Yes	Yes	Yes	Yes	Yes	No	>12 months	Yes	Yes	No	>12 hours	2 hours break after 2 hours use	Yes	Yes	Yes	2-6 hours	2 hours break after 2 hours use	Yes	7	7	6	6	6	6	6	7	5	6	6	6	81	86	1.57	32.8614	Obese class I	34.8899
730	<18	Female	Chattogram	Undergraduate	10k to 30k	Yes	No	No	No	No	No	No	No	No	No	Yes	No	No	No	>12 months	Yes	No	No	<2 hours	1 hours break after 2 hours use	Yes	No	No	<2 hours	2 hours break after 2 hours use	No	8	7	10	8	9	8	10	10	8	5	8	9	53	59	1.7	18.3391	Mild thinness	20.4152
731	<18	Female	Chattogram	Undergraduate	<10k	No	Yes	No	Yes	Yes	Yes	No	No	Yes	No	Yes	No	Yes	No	>12 months	Yes	No	No	6-12 hours	Use without break	Yes	No	No	2-6 hours	1 hours break after 2 hours use	No	8	9	9	9	9	9	9	10	9	9	9	9	63	59	1.6383	23.4722	Normal range	21.9819
732	≥18	Female	Dhaka	Undergraduate	>1 lac	No	No	No	Yes	Yes	No	No	No	No	No	Yes	No	No	No	6 to 12 months	Yes	Yes	No	<2 hours	1 hours break after 2 hours use	Yes	Yes	No	2-6 hours	2 hours break after 2 hours use	No	8	8	8	7	6	9	8	8	4	9	7	8	55	54	1.65	20.202	Normal range	19.8347
733	<18	Female	Other	Undergraduate	30k to 60k	Yes	No	No	No	Yes	No	No	No	Yes	Yes	No	Yes	No	No	>12 months	Yes	No	No	2-6 hours	1 hours break after 2 hours use	Yes	No	Yes	<2 hours	2 hours break after 2 hours use	Yes	9	9	8	8	8	8	8	9	8	7	8	8	55	65	1.534	23.3729	Normal range	27.6225
734	≥18	Female	Chattogram	HSC	30k to 60k	No	No	No	Yes	No	No	No	No	No	No	Yes	Yes	No	No	>12 months	Yes	No	No	6-12 hours	Use without break	Yes	No	Yes	<2 hours	Use without break	No	9	9	6	6	8	7	7	9	9	9	9	10	57	53	1.68	20.1956	Normal range	18.7783
735	<18	Male	Chattogram	Undergraduate	<10k	No	No	No	Yes	Yes	No	No	No	No	No	No	Yes	No	No	>12 months	Yes	Yes	No	6-12 hours	Use without break	Yes	No	No	<2 hours	2 hours break after 2 hours use	Yes	10	10	10	10	10	10	10	10	10	10	10	10	52	65	1.58	20.83	Normal range	26.0375
736	<18	Male	Chattogram	Undergraduate	<10k	Yes	No	No	No	No	No	No	No	No	No	No	Yes	No	No	>12 months	Yes	No	No	<2 hours	2 hours break after 2 hours use	No	No	Yes	<2 hours	2 hours break after 2 hours use	No	8	5	9	8	10	9	8	9	8	8	8	7	65	65	1.72	21.9713	Normal range	21.9713
737	<18	Female	Chattogram	HSC	60k to 1 lac	No	No	No	Yes	Yes	No	No	No	No	No	No	Yes	No	Yes	6 to 12 months	Yes	Yes	No	2-6 hours	1 hours break after 2 hours use	Yes	No	No	2-6 hours	1 hours break after 2 hours use	Yes	8	8	9	8	8	7	7	9	9	9	8	7	58	46	1.63	21.83	Normal range	17.3134
738	<18	Male	Chattogram	HSC	30k to 60k	No	No	Yes	Yes	Yes	No	Yes	No	No	Yes	Yes	Yes	No	No	>12 months	Yes	No	No	2-6 hours	1 hours break after 2 hours use	Yes	No	Yes	<2 hours	2 hours break after 2 hours use	No	8	8	7	8	8	9	8	9	8	9	8	8	53	57	1.8588			16.4972
739	<18	Male	Chattogram	HSC	30k to 60k	No	No	No	Yes	No	No	No	No	No	No	No	Yes	No	No	>12 months	Yes	No	No	2-6 hours	2 hours break after 2 hours use	Yes	Yes	Yes	2-6 hours	1 hours break after 2 hours use	Yes	9	10	9	9	9	9	9	7	7	10	7	9	63	66	1.77	20.1092	Normal range	21.0667
740	<18	Female	Chattogram	Undergraduate	10k to 30k	No	No	No	Yes	Yes	No	Yes	No	No	No	Yes	No	No	No	>12 months	Yes	Yes	No	2-6 hours	2 hours break after 2 hours use	Yes	Yes	No	6-12 hours	1 hours break after 2 hours use	No	8	5	6	6	6	5	5	8	3	8	8	8	49	48	1.647	18.0638	Mild thinness	17.6951
741	<18	Female	Chattogram	Undergraduate	10k to 30k	No	No	No	No	Yes	Yes	No	No	No	No	No	Yes	No	No	3 to 6 months	Yes	No	No	2-6 hours	Use without break	Yes	No	Yes	6-12 hours	1 hours break after 2 hours use	No	9	8	9	9	9	9	9	9	8	9	10	10	51	57	1.64	18.9619	Normal range	21.1927
742	≥18	Female	Chattogram	Undergraduate	30k to 60k	No	No	No	No	Yes	No	No	No	No	No	No	Yes	No	No	>12 months	Yes	No	No	2-6 hours	2 hours break after 2 hours use	Yes	No	No	2-6 hours	1 hours break after 2 hours use	Yes	8	7	6	6	6	5	6	5	7	7	6	8	59	61	1.63	22.2063	Normal range	22.9591
743	<18	Female	Chattogram	HSC	<10k	No	No	No	No	Yes	No	No	Yes	No	No	No	No	No	No	>12 months	Yes	No	No	2-6 hours	2 hours break after 2 hours use	Yes	No	No	<2 hours	2 hours break after 2 hours use	Yes	6	6	6	7	7	5	5	6	8	8	6	10	50	55	1.6456	18.4638	Mild thinness	20.3102
744	<18	Female	Chattogram	Postgraduate	10k to 30k	No	Yes	Yes	Yes	No	No	Yes	No	No	No	Yes	Yes	Yes	No	6 to 12 months	Yes	No	Yes	2-6 hours	1 hours break after 2 hours use	Yes	No	Yes	2-6 hours	1 hours break after 2 hours use	Yes	3	4	3	4	7	5	5	7	7	8	7	7	51	56	1.56	20.9566	Normal range	23.0112
745	<18	Female	Chattogram	HSC	30k to 60k	No	Yes	No	No	No	No	No	No	No	No	Yes	No	No	No	6 to 12 months	Yes	No	No	2-6 hours	2 hours break after 2 hours use	Yes	No	Yes	2-6 hours	Use without break	No	9	9	9	8	9	10	9	9	9	9	10	9	45	50	1.575	18.1406	Mild thinness	20.1562
746	<18	Male	Chattogram	Undergraduate	30k to 60k	No	Yes	No	No	Yes	No	No	No	No	No	No	Yes	No	No	>12 months	Yes	No	No	2-6 hours	1 hours break after 2 hours use	Yes	No	No	2-6 hours	Use without break	No	8	8	7	8	7	7	8	9	8	8	7	7	95	90	1.8	29.321	Pre-obese	27.7778
747	≥18	Male	Chattogram	SSC	10k to 30k	Yes	No	No	No	No	No	No	Yes	No	No	No	No	No	No	1 to 3 months	Yes	No	No	>12 hours	Use without break	Yes	No	No	>12 hours	Use without break	Yes	10	10	10	9	6	9	8	7	7	7	5	10	50	55	1.64	18.5901	Normal range	20.4491
748	≥18	Female	Other	HSC	10k to 30k	No	Yes	No	Yes	Yes	No	No	No	Yes	No	Yes	Yes	No	No	>12 months	Yes	No	No	2-6 hours	1 hours break after 2 hours use	Yes	No	No	<2 hours	2 hours break after 2 hours use	No	10	10	10	10	10	10	10	10	10	10	10	10	48	60	1.6269	18.1351	Mild thinness	22.6689
749	<18	Female	Chattogram	HSC	30k to 60k	No	No	No	Yes	No	No	No	No	No	No	Yes	Yes	No	No	6 to 12 months	Yes	No	No	6-12 hours	1 hours break after 2 hours use	Yes	No	No	<2 hours	1 hours break after 2 hours use	Yes	3	1	2	3	4	1	2	1	2	1	2	4	53	61	1.62	20.1951	Normal range	23.2434
750	<18	Female	Chattogram	Undergraduate	30k to 60k	No	Yes	No	Yes	No	Yes	No	No	Yes	No	Yes	Yes	No	No	>12 months	Yes	No	No	>12 hours	Use without break	Yes	No	No	2-6 hours	Use without break	Yes	8	8	8	8	8	8	8	8	8	8	8	8	81	74	1.51	35.5248	Obese class II	32.4547
751	<18	Male	Chattogram	Undergraduate	<10k	No	No	No	Yes	No	No	No	Yes	No	No	No	No	No	No	>12 months	Yes	No	No	2-6 hours	1 hours break after 2 hours use	Yes	No	No	2-6 hours	1 hours break after 2 hours use	Yes	9	9	9	9	9	7	7	9	5	7	9	9	64	68	1.778	20.2449	Normal range	21.5102
752	≥18	Female	Chattogram	Undergraduate	30k to 60k	No	No	No	Yes	Yes	No	No	Yes	No	No	No	No	No	No	>12 months	Yes	Yes	No	2-6 hours	1 hours break after 2 hours use	Yes	Yes	No	2-6 hours	Use without break	No	9	9	9	9	9	9	9	9	9	9	9	9	50	50	1.5748	20.1613	Normal range	20.1613
753	<18	Female	Chattogram	Postgraduate	30k to 60k	No	No	No	Yes	Yes	No	No	No	No	No	Yes	Yes	No	No	>12 months	Yes	Yes	No	6-12 hours	Use without break	Yes	Yes	No	<2 hours	2 hours break after 2 hours use	Yes	10	10	10	10	8	10	9	10	8	10	8	8	47	46	1.52	20.3428	Normal range	19.91
754	<18	Male	Chattogram	Undergraduate	30k to 60k	No	No	No	No	Yes	No	No	No	No	No	No	Yes	No	No	6 to 12 months	Yes	No	No	2-6 hours	2 hours break after 2 hours use	Yes	No	No	2-6 hours	1 hours break after 2 hours use	Yes	8	7	7	7	6	8	8	8	8	9	8	6	66	65	1.6252	24.9879	Normal range	24.6093
755	<18	Male	Chattogram	HSC	30k to 60k	Yes	No	No	No	No	No	No	No	Yes	No	No	No	No	No	>12 months	Yes	Yes	No	6-12 hours	1 hours break after 2 hours use	Yes	Yes	No	2-6 hours	1 hours break after 2 hours use	Yes	8	7	10	10	10	7	7	8	8	9	1	9	82	89	1.8288	24.5178	Normal range	26.6108
756	<18	Female	Chattogram	HSC	60k to 1 lac	No	No	No	Yes	Yes	Yes	No	Yes	No	No	No	No	No	No	>12 months	Yes	No	No	2-6 hours	1 hours break after 2 hours use	Yes	No	No	2-6 hours	2 hours break after 2 hours use	Yes	8	7	7	8	6	5	5	7	7	8	8	6	41	41	1.55448	16.9673	Moderate thinness	16.9673
757	<18	Male	Chattogram	Postgraduate	>1 lac	No	No	No	Yes	Yes	Yes	No	No	Yes	No	No	Yes	No	No	>12 months	Yes	Yes	No	<2 hours	1 hours break after 2 hours use	Yes	Yes	Yes	2-6 hours	2 hours break after 2 hours use	Yes	9	9	7	9	7	9	8	8	7	9	8	9	84	104	1.8	25.9259	Pre-obese	32.0988
758	<18	Male	Chattogram	Undergraduate	10k to 30k	No	Yes	No	No	Yes	No	No	No	Yes	No	No	Yes	No	No	6 to 12 months	Yes	Yes	No	>12 hours	Use without break	Yes	No	No	2-6 hours	Use without break	Yes	7	7	7	6	6	7	7	7	8	7	6	6	82	95	1.8	25.3086	Pre-obese	29.321
759	≥18	Male	Chattogram	HSC	30k to 60k	No	Yes	No	Yes	No	Yes	No	No	No	No	Yes	No	No	No	6 to 12 months	Yes	Yes	No	2-6 hours	1 hours break after 2 hours use	Yes	Yes	Yes	2-6 hours	Use without break	Yes	8	7	7	8	6	6	7	8	9	10	8	8	62	63	1.8034	19.0637	Normal range	19.3712
760	<18	Female	Chattogram	HSC	10k to 30k	No	No	No	Yes	No	No	No	Yes	No	No	No	No	No	No	>12 months	Yes	No	No	2-6 hours	Use without break	Yes	No	No	<2 hours	Use without break	No	8	8	8	8	9	9	9	9	9	9	5	8	57	57	1.62	21.7192	Normal range	21.7192
761	<18	Male	Chattogram	HSC	10k to 30k	No	Yes	No	No	No	No	No	No	Yes	No	No	Yes	No	No	6 to 12 months	Yes	No	No	2-6 hours	1 hours break after 2 hours use	Yes	No	No	<2 hours	1 hours break after 2 hours use	Yes	8	8	7	8	9	8	8	7	7	9	7	7	85	89	1.705	29.2395	Pre-obese	30.6155
762	<18	Female	Chattogram	HSC	60k to 1 lac	No	No	No	Yes	No	Yes	No	No	No	No	Yes	No	No	No	>12 months	Yes	No	No	2-6 hours	1 hours break after 2 hours use	Yes	No	No	<2 hours	2 hours break after 2 hours use	No	9	9	9	9	9	9	9	9	9	9	9	9	41	42	1.6	16.0156	Moderate thinness	16.4062
763	<18	Female	Chattogram	HSC	30k to 60k	No	Yes	No	Yes	Yes	No	No	No	No	No	No	Yes	No	No	>12 months	Yes	Yes	No	2-6 hours	1 hours break after 2 hours use	No	Yes	No	2-6 hours	2 hours break after 2 hours use	Yes	6	5	4	3	4	5	5	4	5	7	6	6	48	60	1.5748	19.3549	Normal range	24.1936
764	≥18	Female	Chattogram	HSC	30k to 60k	No	Yes	No	Yes	Yes	No	No	No	No	No	Yes	Yes	No	No	>12 months	Yes	No	No	6-12 hours	1 hours break after 2 hours use	Yes	No	No	<2 hours	2 hours break after 2 hours use	Yes	8	8	7	10	7	10	10	10	10	10	10	6	64	69.5	1.7069	21.9666	Normal range	23.8544
765	≥18	Female	Chattogram	HSC	60k to 1 lac	Yes	No	No	No	No	No	No	Yes	No	No	No	No	No	No	6 to 12 months	Yes	No	No	2-6 hours	2 hours break after 2 hours use	Yes	No	No	2-6 hours	2 hours break after 2 hours use	No	7	8	8	8	9	8	8	8	8	10	9	9	31	31	1.3	18.3432	Mild thinness	18.3432
766	<18	Male	Chattogram	HSC	10k to 30k	Yes	No	No	No	No	No	No	No	No	No	No	Yes	No	No	>12 months	Yes	Yes	No	2-6 hours	1 hours break after 2 hours use	Yes	Yes	Yes	6-12 hours	1 hours break after 2 hours use	Yes	8	8	7	9	9	8	8	9	7	10	8	7	60	65	1.64	22.3082	Normal range	24.1672
767	<18	Female	Chattogram	HSC	10k to 30k	Yes	No	No	No	No	No	No	No	No	No	No	Yes	No	No	>12 months	Yes	No	No	6-12 hours	1 hours break after 2 hours use	Yes	No	No	<2 hours	2 hours break after 2 hours use	Yes	7	5	8	8	7	3	5	10	8	6	9	10	55	60	1.58	22.0317	Normal range	24.0346
768	<18	Female	Chattogram	HSC	30k to 60k	Yes	No	No	No	No	No	No	No	No	No	No	Yes	No	No	>12 months	Yes	No	No	2-6 hours	1 hours break after 2 hours use	No	No	Yes	<2 hours	2 hours break after 2 hours use	No	8	7	9	8	8	7	7	9	9	10	10	10	40	39	1.524	17.2223	Mild thinness	16.7917
769	<18	Male	Chattogram	HSC	<10k	No	No	No	Yes	Yes	No	Yes	Yes	No	No	No	No	No	No	>12 months	Yes	Yes	No	2-6 hours	1 hours break after 2 hours use	Yes	Yes	No	<2 hours	1 hours break after 2 hours use	Yes	7	7	7	6	5	10	9	8	7	7	8	8	70	75	1.38	36.757	Obese class II	39.3825
770	≥18	Female	Chattogram	HSC	10k to 30k	Yes	No	No	No	No	No	No	Yes	No	No	No	No	No	No	6 to 12 months	Yes	No	No	2-6 hours	2 hours break after 2 hours use	Yes	No	Yes	2-6 hours	2 hours break after 2 hours use	Yes	10	8	10	8	9	5	5	7	8	8	10	10	40	41	1.527	17.1547	Mild thinness	17.5835
771	<18	Male	Chattogram	HSC	10k to 30k	No	No	Yes	Yes	Yes	Yes	No	No	No	No	Yes	Yes	No	No	>12 months	Yes	Yes	Yes	6-12 hours	Use without break	Yes	No	Yes	<2 hours	2 hours break after 2 hours use	No	8	7	5	4	8	7	6	7	5	9	9	8	54	58	1.55	22.4766	Normal range	24.1415
772	<18	Male	Chattogram	HSC	<10k	No	Yes	Yes	Yes	Yes	Yes	No	No	Yes	Yes	Yes	Yes	Yes	No	>12 months	Yes	No	No	6-12 hours	Use without break	Yes	No	No	2-6 hours	1 hours break after 2 hours use	Yes	4	7	5	7	3	7	9	8	6	7	5	3	54	56	1.6891	18.9271	Normal range	19.6281
773	<18	Male	Chattogram	HSC	10k to 30k	No	No	No	Yes	Yes	No	No	Yes	No	No	No	No	No	No	>12 months	Yes	Yes	No	2-6 hours	1 hours break after 2 hours use	Yes	Yes	No	<2 hours	2 hours break after 2 hours use	Yes	9	9	10	9	9	9	8	8	8	9	9	8	56	58	1.73	18.7109	Normal range	19.3792
852	<18	Female	Chattogram	HSC	30k to 60k	No	No	No	No	Yes	Yes	No	No	No	No	No	Yes	No	No	>12 months	Yes	Yes	No	2-6 hours	Use without break	Yes	No	Yes	<2 hours	2 hours break after 2 hours use	No	9	9	9	9	8	9	9	7	9	9	9	9	50	52	1.35	27.4348	Pre-obese	28.5322
1000	<18	Male	Chattogram	HSC	30k to 60k	No	No	No	No	Yes	No	Yes	No	Yes	No	No	No	No	No	>12 months	Yes	Yes	No	2-6 hours	1 hours break after 2 hours use	Yes	Yes	No	2-6 hours	2 hours break after 2 hours use	Yes	10	10	10	10	10	1	1	10	10	10	10	10	72	72	1.73	24.0569	Normal range	24.0569
1026	<18	Female	Chattogram	HSC	30k to 60k	No	No	No	Yes	Yes	No	No	No	No	No	Yes	Yes	No	No	>12 months	Yes	Yes	No	6-12 hours	Use without break	Yes	Yes	No	<2 hours	2 hours break after 2 hours use	No	7	7	8	8	8	7	7	9	7	6	8	9	47	49	1.64	17.4747	Mild thinness	18.2183
956	<18	Male	Chattogram	HSC	30k to 60k	Yes	No	No	No	No	No	No	Yes	No	No	No	No	No	No	6 to 12 months	Yes	No	No	2-6 hours	1 hours break after 2 hours use	Yes	No	No	2-6 hours	1 hours break after 2 hours use	Yes	9	7	8	7	8	7	8	8	9	9	8	9	60	57	1.6	23.4375	Normal range	22.2656
1010	<18	Female	Chattogram	HSC	30k to 60k	No	No	No	Yes	Yes	Yes	No	No	No	No	Yes	Yes	Yes	No	>12 months	Yes	No	No	>12 hours	1 hours break after 2 hours use	Yes	No	No	<2 hours	2 hours break after 2 hours use	No	10	10	10	8	8	7	6	7	7	8	9	10	45	45	1.4	22.9592	Normal range	22.9592
1029	<18	Female	Chattogram	HSC	30k to 60k	Yes	No	No	No	No	No	No	Yes	No	No	No	No	No	No	6 to 12 months	Yes	Yes	No	2-6 hours	1 hours break after 2 hours use	Yes	Yes	No	<2 hours	2 hours break after 2 hours use	Yes	8	7	9	8	7	5	6	5	7	9	8	8	46	47	1.55	19.1467	Normal range	19.563
817	<18	Female	Chattogram	HSC	60k to 1 lac	No	No	No	No	No	Yes	No	No	No	Yes	Yes	No	No	No	>12 months	No	Yes	No	2-6 hours	1 hours break after 2 hours use	Yes	No	No	2-6 hours	1 hours break after 2 hours use	Yes	10	10	9	9	10	10	9	9	9	10	10	10	44	46	1.55	18.3143	Mild thinness	19.1467
923	<18	Female	Chattogram	HSC	30k to 60k	Yes	No	No	No	No	No	No	No	No	No	No	Yes	No	No	>12 months	Yes	No	No	2-6 hours	1 hours break after 2 hours use	Yes	No	Yes	<2 hours	2 hours break after 2 hours use	No	9	8	9	8	9	9	9	9	7	9	8	7	56	60	1.4986	24.9354	Normal range	26.7165
783	<18	Female	Chattogram	HSC	10k to 30k	No	No	No	No	Yes	No	No	Yes	No	No	No	No	No	No	>12 months	Yes	No	No	<2 hours	2 hours break after 2 hours use	Yes	No	No	<2 hours	2 hours break after 2 hours use	Yes	10	10	10	10	10	10	10	10	10	10	10	9	54	54
853	<18	Male	Chattogram	HSC	30k to 60k	No	No	No	No	Yes	No	No	Yes	No	No	No	No	No	No	6 to 12 months	Yes	No	No	2-6 hours	2 hours break after 2 hours use	Yes	Yes	No	2-6 hours	1 hours break after 2 hours use	Yes	8	8	9	8	8	8	7	7	8	9	8	8	60	54	1.62	22.8624	Normal range	20.5761
808	<18	Female	Chattogram	HSC	60k to 1 lac	No	No	No	Yes	Yes	No	No	No	No	No	Yes	No	No	No	6 to 12 months	Yes	Yes	No	>12 hours	Use without break	Yes	Yes	No	<2 hours	Use without break	No	9	9	10	10	10	10	10	10	3	10	10	5	74	71	1.6129	28.4457	Pre-obese	27.2925
965	<18	Male	Chattogram	HSC	>1 lac	No	No	No	No	Yes	No	No	No	No	No	No	Yes	No	No	>12 months	Yes	No	No	2-6 hours	1 hours break after 2 hours use	Yes	No	No	2-6 hours	1 hours break after 2 hours use	Yes	7	7	6	8	7	10	10	10	9	10	9	7	54	55	1.7526	17.5804	Mild thinness	17.9059
977	<18	Female	Chattogram	HSC	30k to 60k	No	Yes	Yes	No	Yes	No	No	No	No	Yes	No	No	No	No	>12 months	Yes	No	No	2-6 hours	2 hours break after 2 hours use	Yes	No	No	>12 hours	Use without break	No	10	7	5	5	4	3	3	8	9	10	6	10	51	56	1.6	19.9219	Normal range	21.875
821	<18	Female	Chattogram	HSC	<10k	No	No	Yes	Yes	Yes	Yes	No	No	No	Yes	Yes	Yes	No	No	6 to 12 months	Yes	No	No	2-6 hours	2 hours break after 2 hours use	No	No	Yes	2-6 hours	2 hours break after 2 hours use	Yes	4	4	3	7	6	2	6	6	5	8	8	4	52	50	1.544	21.8127	Normal range	20.9737
866	<18	Male	Chattogram	HSC	60k to 1 lac	No	No	No	Yes	Yes	No	No	No	No	No	Yes	Yes	No	No	>12 months	Yes	Yes	No	2-6 hours	2 hours break after 2 hours use	Yes	No	No	<2 hours	1 hours break after 2 hours use	Yes	8	7	8	9	9	8	8	8	8	10	9	9	54	58	1.72	18.2531	Mild thinness	19.6052
927	<18	Female	Chattogram	HSC	10k to 30k	Yes	No	No	No	No	No	No	Yes	No	No	No	No	No	No	>12 months	Yes	Yes	No	2-6 hours	1 hours break after 2 hours use	No	No	Yes	<2 hours	2 hours break after 2 hours use	No	9	9	10	10	10	9	10	10	9	9	10	4	52	49	1.6265	19.656	Normal range	18.522
850	<18	Female	Chattogram	HSC	30k to 60k	Yes	No	No	No	No	No	No	Yes	No	No	No	No	No	No	6 to 12 months	Yes	No	No	2-6 hours	1 hours break after 2 hours use	Yes	No	No	<2 hours	1 hours break after 2 hours use	Yes	7	8	7	8	9	5	5	8	7	8	7	8	42	39	1.5494	17.4953	Mild thinness	16.2457
991	<18	Female	Chattogram	HSC	>1 lac	No	No	No	Yes	Yes	Yes	Yes	No	No	No	Yes	Yes	Yes	No	3 to 6 months	Yes	Yes	No	2-6 hours	1 hours break after 2 hours use	Yes	Yes	No	2-6 hours	1 hours break after 2 hours use	Yes	8	8	6	5	9	8	8	8	6	8	7	8	53	50	1.524	22.8195	Normal range	21.5278
922	<18	Male	Dhaka	HSC	60k to 1 lac	No	Yes	No	Yes	Yes	Yes	Yes	No	Yes	No	Yes	Yes	No	No	>12 months	Yes	Yes	No	2-6 hours	1 hours break after 2 hours use	Yes	Yes	No	<2 hours	1 hours break after 2 hours use	Yes	9	9	9	9	9	9	9	9	9	9	9	9	69.6	71.8	1.7145	23.6774	Normal range	24.4258
857	<18	Male	Chattogram	HSC	10k to 30k	No	No	No	No	Yes	No	No	No	No	No	No	Yes	No	No	>12 months	Yes	No	No	2-6 hours	1 hours break after 2 hours use	No	Yes	No	<2 hours	Use without break	Yes	8	8	8	8	8	8	8	8	8	8	8	8	45	46	1.68			16.2982
997	<18	Female	Chattogram	HSC	10k to 30k	No	No	No	Yes	Yes	Yes	Yes	No	No	No	Yes	Yes	Yes	No	>12 months	Yes	No	No	2-6 hours	2 hours break after 2 hours use	Yes	No	No	<2 hours	1 hours break after 2 hours use	Yes	8	7	6	6	7	8	5	6	6	8	7	6	50	52	1.5748	20.1613	Normal range	20.9678
795	<18	Female	Chattogram	SSC	30k to 60k	No	No	No	Yes	Yes	Yes	No	No	No	No	Yes	Yes	No	No	6 to 12 months	Yes	No	No	2-6 hours	2 hours break after 2 hours use	Yes	No	No	<2 hours	1 hours break after 2 hours use	No	5	6	7	5	4	4	5	5	5	4	4	7	38	48	1.58			19.2277
796	≥18	Male	Other	Undergraduate	10k to 30k	No	No	No	No	Yes	Yes	No	No	Yes	No	Yes	No	Yes	No	>12 months	Yes	No	No	2-6 hours	1 hours break after 2 hours use	Yes	No	Yes	2-6 hours	2 hours break after 2 hours use	Yes	9	9	8	9	9	7	7	9	9	9	9	10	86	90	1.81813	26.0165	Pre-obese	27.2266
779	<18	Male	Chattogram	HSC	<10k	Yes	No	No	No	No	No	No	Yes	No	No	No	No	No	No	6 to 12 months	No	Yes	No	2-6 hours	1 hours break after 2 hours use	Yes	No	No	<2 hours	1 hours break after 2 hours use	No	10	10	10	9	10	10	10	10	10	10	10	10	70	75	1.7526	22.7894	Normal range	24.4172
868	<18	Male	Chattogram	HSC	<10k	No	No	No	No	Yes	No	No	No	No	No	No	Yes	No	No	6 to 12 months	Yes	No	No	2-6 hours	2 hours break after 2 hours use	Yes	No	Yes	<2 hours	2 hours break after 2 hours use	No	9	9	8	8	8	10	10	10	9	10	10	1	60	55	1.68	21.2585	Normal range	19.487
880	<18	Female	Chattogram	HSC	60k to 1 lac	No	No	No	Yes	Yes	Yes	No	No	No	No	No	Yes	No	No	6 to 12 months	Yes	Yes	No	2-6 hours	Use without break	Yes	Yes	No	6-12 hours	Use without break	Yes	9	9	9	8	10	9	9	9	1	10	9	10	50	48	1.23	33.0491	Obese class I	31.7271
800	<18	Female	Chattogram	HSC	10k to 30k	No	No	No	Yes	Yes	No	Yes	No	No	No	Yes	Yes	No	No	>12 months	Yes	No	No	2-6 hours	1 hours break after 2 hours use	Yes	No	Yes	2-6 hours	1 hours break after 2 hours use	Yes	7	5	10	10	8	5	5	6	7	5	5	4	54	50.15	1.52	23.3726	Normal range	21.7062
969	<18	Female	Chattogram	HSC	30k to 60k	No	No	No	Yes	Yes	No	No	No	Yes	No	No	Yes	No	No	6 to 12 months	Yes	No	No	2-6 hours	2 hours break after 2 hours use	Yes	No	No	2-6 hours	1 hours break after 2 hours use	Yes	10	10	10	10	9	9	9	9	9	9	10	10	73	76	1.575	29.4281	Pre-obese	30.6374
952	<18	Female	Chattogram	HSC	10k to 30k	No	No	No	No	Yes	Yes	No	Yes	No	No	No	No	No	No	>12 months	Yes	No	No	>12 hours	Use without break	Yes	No	Yes	<2 hours	1 hours break after 2 hours use	Yes	8	5	10	10	7	10	10	10	4	10	10	8	58	63	1.5494	24.1602	Normal range	26.243
976	<18	Male	Chattogram	HSC	>1 lac	No	No	No	Yes	Yes	No	No	No	No	No	Yes	No	No	No	>12 months	Yes	No	No	2-6 hours	1 hours break after 2 hours use	Yes	No	No	2-6 hours	1 hours break after 2 hours use	Yes	9	10	8	8	8	8	8	7	8	9	8	9	64	69	1.79832	19.79	Normal range	21.3361
832	<18	Male	Chattogram	HSC	60k to 1 lac	No	No	No	Yes	Yes	Yes	No	Yes	No	No	No	No	No	No	>12 months	Yes	Yes	No	2-6 hours	2 hours break after 2 hours use	Yes	No	No	<2 hours	2 hours break after 2 hours use	Yes	9	9	9	8	8	8	8	9	8	9	9	6	47	49	1.68	16.6525	Moderate thinness	17.3611
970	<18	Male	Chattogram	HSC	30k to 60k	No	No	No	No	Yes	No	No	No	No	No	Yes	Yes	No	No	>12 months	Yes	Yes	No	<2 hours	2 hours break after 2 hours use	Yes	Yes	No	>12 hours	1 hours break after 2 hours use	Yes	6	5	5	7	7	5	7	7	6	7	8	8	60	63	1.66	21.7738	Normal range	22.8625
806	<18	Female	Chattogram	SSC	10k to 30k	No	No	No	Yes	No	Yes	No	No	No	No	Yes	No	Yes	No	>12 months	Yes	No	No	2-6 hours	2 hours break after 2 hours use	Yes	No	Yes	2-6 hours	2 hours break after 2 hours use	Yes	7	3	7	3	8	4	8	3	7	5	6	9	49	52	1.5741	19.7757	Normal range	20.9864
993	<18	Female	Chattogram	HSC	30k to 60k	Yes	No	No	No	No	No	No	Yes	No	No	No	No	No	No	>12 months	Yes	Yes	Yes	<2 hours	2 hours break after 2 hours use	No	No	Yes	<2 hours	2 hours break after 2 hours use	No	9	9	8	8	9	9	8	9	9	10	9	9	63	59	1.5494	26.243	Pre-obese	24.5768
900	<18	Female	Chattogram	HSC	30k to 60k	No	No	No	Yes	Yes	Yes	No	No	No	No	No	No	Yes	No	6 to 12 months	Yes	No	No	2-6 hours	1 hours break after 2 hours use	Yes	Yes	Yes	2-6 hours	2 hours break after 2 hours use	Yes	4	6	10	10	10	8	8	8	1	9	10	6	38	39
928	<18	Male	Chattogram	HSC	<10k	No	No	No	Yes	Yes	Yes	Yes	No	No	No	No	Yes	Yes	No	6 to 12 months	Yes	No	No	2-6 hours	1 hours break after 2 hours use	Yes	No	No	2-6 hours	2 hours break after 2 hours use	No	6	6	5	6	7	9	9	9	8	6	8	10	60	64	1.65	22.0386	Normal range	23.5078
951	<18	Female	Chattogram	HSC	60k to 1 lac	No	Yes	Yes	Yes	Yes	Yes	No	No	Yes	No	No	No	No	No	>12 months	Yes	No	No	>12 hours	Use without break	Yes	No	No	2-6 hours	Use without break	Yes	3	2	5	5	5	4	2	1	8	5	5	9	78	82	1.549	32.5081	Obese class I	34.1752
835	<18	Female	Chattogram	HSC	30k to 60k	No	No	No	Yes	Yes	No	No	No	No	No	Yes	Yes	No	No	6 to 12 months	No	Yes	No	2-6 hours	1 hours break after 2 hours use	Yes	No	No	<2 hours	2 hours break after 2 hours use	Yes	10	10	9	8	9	10	10	10	9	8	10	8	66	65	1.651	24.2131	Normal range	23.8462
778	<18	Female	Chattogram	HSC	30k to 60k	Yes	No	No	No	No	No	No	Yes	No	No	No	No	No	No	6 to 12 months	No	Yes	No	2-6 hours	1 hours break after 2 hours use	No	Yes	No	2-6 hours	2 hours break after 2 hours use	Yes	10	10	10	10	10	9	9	9	8	9	10	7	45	48	1.35	24.6914	Normal range	26.3374
962	<18	Male	Chattogram	HSC	60k to 1 lac	No	No	No	Yes	Yes	Yes	No	Yes	No	No	No	No	No	No	>12 months	Yes	No	No	2-6 hours	1 hours break after 2 hours use	Yes	No	Yes	<2 hours	2 hours break after 2 hours use	Yes	7	7	7	7	7	7	7	9	7	10	8	6	63	61	1.64592	23.2554	Normal range	22.5171
1021	<18	Female	Chattogram	HSC	>1 lac	No	Yes	Yes	Yes	Yes	Yes	No	No	No	No	Yes	Yes	Yes	No	>12 months	Yes	No	Yes	<2 hours	Use without break	Yes	No	Yes	2-6 hours	2 hours break after 2 hours use	Yes	9	8	8	9	9	7	7	9	8	9	9	9	84	62	1.6129	32.2897	Obese class I	23.8329
1027	<18	Female	Chattogram	HSC	10k to 30k	No	No	No	Yes	No	No	No	No	No	No	Yes	No	No	No	3 to 6 months	Yes	No	No	<2 hours	1 hours break after 2 hours use	No	No	Yes	<2 hours	1 hours break after 2 hours use	No	5	7	7	6	5	7	7	7	5	6	8	8	50	50	1.54	21.0828	Normal range	21.0828
786	<18	Female	Chattogram	HSC	10k to 30k	No	No	No	No	Yes	No	No	No	No	No	Yes	No	No	No	6 to 12 months	Yes	No	No	2-6 hours	2 hours break after 2 hours use	Yes	No	No	<2 hours	2 hours break after 2 hours use	Yes	5	5	7	7	10	7	7	8	7	10	10	8	46	46	1.5113	20.1399	Normal range	20.1399
897	<18	Male	Chattogram	HSC	30k to 60k	No	Yes	Yes	Yes	No	No	No	No	Yes	Yes	Yes	No	No	No	6 to 12 months	Yes	Yes	No	2-6 hours	1 hours break after 2 hours use	No	Yes	No	2-6 hours	Use without break	Yes	8	4	3	8	4	8	7	7	9	10	8	3	81155	93	1.54			39.214
1022	<18	Female	Chattogram	HSC	60k to 1 lac	No	No	No	Yes	Yes	Yes	Yes	No	No	No	Yes	Yes	No	No	>12 months	Yes	No	No	6-12 hours	1 hours break after 2 hours use	Yes	No	No	2-6 hours	2 hours break after 2 hours use	No	8	1	6	8	9	3	6	10	1	8	10	5	48	48	1.54	20.2395	Normal range	20.2395
994	<18	Female	Chattogram	HSC	10k to 30k	No	No	No	Yes	Yes	Yes	No	No	No	No	Yes	Yes	Yes	No	6 to 12 months	Yes	No	No	<2 hours	1 hours break after 2 hours use	Yes	No	No	<2 hours	2 hours break after 2 hours use	No	9	6	10	4	10	10	4	10	1	10	10	10	52	46	1.72	17.5771	Mild thinness
792	<18	Female	Chattogram	HSC	<10k	No	No	No	Yes	Yes	No	No	No	No	No	Yes	Yes	No	No	6 to 12 months	Yes	No	No	2-6 hours	1 hours break after 2 hours use	Yes	No	No	<2 hours	2 hours break after 2 hours use	No	6	6	6	7	6	6	6	6	6	5	6	6	72	63	1.67	25.8166	Pre-obese	22.5896
902	<18	Female	Chattogram	HSC	10k to 30k	No	No	No	No	Yes	No	No	No	No	No	No	Yes	No	No	6 to 12 months	Yes	No	No	6-12 hours	1 hours break after 2 hours use	Yes	No	No	<2 hours	2 hours break after 2 hours use	Yes	8	8	10	8	7	10	10	10	1	10	10	8	61	59	1.7	21.1073	Normal range	20.4152
822	≥18	Female	Chattogram	Undergraduate	60k to 1 lac	No	No	No	Yes	No	No	No	No	No	No	Yes	No	No	No	6 to 12 months	Yes	No	No	2-6 hours	2 hours break after 2 hours use	Yes	No	No	2-6 hours	2 hours break after 2 hours use	Yes	9	8	9	8	8	7	7	7	7	7	8	8	55	54	1.5748	22.1775	Normal range	21.7742
801	<18	Female	Chattogram	HSC	30k to 60k	No	No	No	No	Yes	No	No	No	No	No	Yes	Yes	No	No	6 to 12 months	Yes	No	No	2-6 hours	1 hours break after 2 hours use	Yes	No	No	2-6 hours	1 hours break after 2 hours use	Yes	8	9	9	9	9	10	9	9	9	9	9	9	45	45
824	≥18	Female	Chattogram	Undergraduate	30k to 60k	No	No	No	Yes	Yes	Yes	No	No	No	No	Yes	Yes	No	No	>12 months	Yes	No	No	2-6 hours	Use without break	Yes	No	Yes	2-6 hours	1 hours break after 2 hours use	No	7	5	6	6	7	5	6	7	7	8	7	8	44	48	1.4732	20.2735	Normal range	22.1166
825	≥18	Female	Chattogram	Undergraduate	60k to 1 lac	No	No	No	Yes	Yes	Yes	No	No	No	No	Yes	No	No	No	>12 months	Yes	No	No	2-6 hours	Use without break	Yes	No	Yes	2-6 hours	Use without break	Yes	10	9	9	9	9	7	7	9	8	6	9	9	63	60	1.651	23.1125	Normal range	22.0119
798	<18	Female	Chattogram	HSC	10k to 30k	No	No	Yes	Yes	Yes	Yes	No	No	No	Yes	Yes	Yes	No	No	6 to 12 months	Yes	No	No	2-6 hours	1 hours break after 2 hours use	Yes	No	No	<2 hours	1 hours break after 2 hours use	Yes	7	7	5	5	9	8	8	10	8	8	8	8	40	38	1.5	17.7778	Mild thinness	16.8889
827	≥18	Female	Chattogram	Undergraduate	60k to 1 lac	No	No	No	Yes	Yes	No	No	No	No	No	Yes	Yes	No	No	>12 months	Yes	Yes	No	2-6 hours	2 hours break after 2 hours use	No	Yes	No	<2 hours	2 hours break after 2 hours use	No	9	9	9	8	9	9	8	9	8	8	7	7	53	51	1.905
775	<18	Male	Chattogram	HSC	10k to 30k	No	No	No	No	Yes	Yes	No	No	No	No	No	No	Yes	No	6 to 12 months	Yes	No	No	2-6 hours	Use without break	Yes	No	No	<2 hours	2 hours break after 2 hours use	Yes	8	8	9	10	10	9	9	9	3	9	9	10	63	66	1.7272	21.1181	Normal range	22.1237
859	<18	Female	Chattogram	HSC	60k to 1 lac	No	No	No	Yes	Yes	Yes	No	No	No	No	Yes	Yes	No	No	6 to 12 months	Yes	No	No	6-12 hours	Use without break	Yes	Yes	No	2-6 hours	Use without break	Yes	5	6	7	6	6	10	5	5	7	8	6	6	50	52	1.58	20.0288	Normal range	20.83
865	<18	Female	Chattogram	HSC	30k to 60k	No	No	No	Yes	No	No	No	No	No	No	Yes	No	No	No	>12 months	Yes	No	No	6-12 hours	2 hours break after 2 hours use	Yes	No	No	<2 hours	2 hours break after 2 hours use	Yes	7	8	7	9	9	10	9	10	9	10	9	10	42	47	1.2192	28.2553	Pre-obese	31.619
957	<18	Male	Chattogram	HSC	<10k	No	No	No	Yes	No	Yes	No	No	No	No	Yes	No	Yes	No	6 to 12 months	Yes	No	No	6-12 hours	1 hours break after 2 hours use	No	No	Yes	<2 hours	1 hours break after 2 hours use	Yes	10	10	10	10	10	10	10	10	10	10	10	10	75	55	1.651	27.5148	Pre-obese	20.1776
838	<18	Female	Chattogram	HSC	10k to 30k	No	No	No	No	Yes	No	No	Yes	No	No	No	No	No	No	>12 months	Yes	No	No	2-6 hours	1 hours break after 2 hours use	Yes	No	Yes	2-6 hours	1 hours break after 2 hours use	Yes	9	9	9	9	10	9	10	10	9	9	10	9	57	62	1.25	36.48	Obese class II	39.68
805	<18	Female	Chattogram	HSC	10k to 30k	No	No	No	Yes	Yes	No	No	No	No	No	Yes	Yes	No	No	3 to 6 months	Yes	No	Yes	2-6 hours	1 hours break after 2 hours use	Yes	No	No	2-6 hours	1 hours break after 2 hours use	No	9	8	6	8	7	6	8	8	8	8	9	6	58	50	1.5748	23.3871	Normal range	20.1613
849	<18	Female	Chattogram	HSC	30k to 60k	No	No	No	Yes	Yes	Yes	No	No	No	No	Yes	Yes	Yes	No	6 to 12 months	Yes	Yes	No	2-6 hours	1 hours break after 2 hours use	Yes	No	No	<2 hours	2 hours break after 2 hours use	No	6	4	3	4	5	6	6	6	5	6	5	6	59	61	1.2192	39.6919	Obese class II
998	<18	Female	Chattogram	HSC	30k to 60k	No	No	No	No	No	Yes	No	Yes	No	No	No	No	No	No	6 to 12 months	Yes	Yes	No	2-6 hours	Use without break	Yes	No	No	<2 hours	Use without break	No	8	5	10	8	10	8	8	9	7	9	9	10	43	43	1.6764
836	≥18	Male	Chattogram	Postgraduate	60k to 1 lac	No	Yes	No	No	No	No	No	Yes	No	No	No	No	No	No	>12 months	Yes	No	No	2-6 hours	Use without break	Yes	No	No	6-12 hours	Use without break	No	9	4	8	9	9	2	2	9	9	6	9	8	80	85	1.7	27.6817	Pre-obese	29.4118
815	<18	Male	Chattogram	HSC	30k to 60k	No	No	No	No	Yes	No	No	Yes	No	No	No	No	No	No	6 to 12 months	No	Yes	No	2-6 hours	1 hours break after 2 hours use	No	Yes	No	2-6 hours	1 hours break after 2 hours use	No	7	8	9	8	6	5	4	3	5	9	10	8	48	48	1.7272	16.09	Moderate thinness	16.09
894	<18	Male	Chattogram	HSC	60k to 1 lac	No	No	No	Yes	Yes	No	No	Yes	No	No	No	No	No	No	6 to 12 months	Yes	Yes	No	2-6 hours	2 hours break after 2 hours use	Yes	Yes	No	2-6 hours	2 hours break after 2 hours use	No	9	10	9	10	9	9	10	10	1	10	10	2	59	62	1.7	20.4152	Normal range	21.4533
839	≥18	Female	Chattogram	Undergraduate	<10k	No	No	Yes	Yes	Yes	Yes	No	No	No	No	Yes	No	No	No	>12 months	Yes	No	No	6-12 hours	1 hours break after 2 hours use	Yes	No	No	<2 hours	2 hours break after 2 hours use	Yes	8	8	8	8	8	4	4	4	9	4	8	9	40	42	1.5494	16.6622	Moderate thinness	17.4953
799	<18	Female	Chattogram	HSC	<10k	Yes	No	No	No	No	No	No	Yes	No	No	No	No	No	No	>12 months	Yes	No	No	6-12 hours	1 hours break after 2 hours use	Yes	No	No	2-6 hours	1 hours break after 2 hours use	No	10	8	9	8	7	5	7	8	5	8	8	9	60	55	1.6256	22.7051	Normal range	20.813
841	≥18	Male	Chattogram	Postgraduate	10k to 30k	Yes	No	No	No	No	No	No	No	No	No	Yes	No	No	No	6 to 12 months	Yes	Yes	Yes	6-12 hours	2 hours break after 2 hours use	Yes	Yes	Yes	2-6 hours	2 hours break after 2 hours use	Yes	10	10	10	10	10	10	10	10	10	10	10	10	70	75	1.7	24.2215	Normal range	25.9516
842	<18	Female	Chattogram	HSC	30k to 60k	No	No	No	Yes	Yes	No	No	No	No	No	Yes	Yes	No	No	6 to 12 months	No	Yes	No	2-6 hours	Use without break	No	Yes	Yes	<2 hours	2 hours break after 2 hours use	Yes	9	9	6	8	10	7	7	5	6	4	10	4	50	52	1.4986	22.2638	Normal range	23.1543
803	<18	Female	Chattogram	HSC	10k to 30k	Yes	No	No	No	No	No	No	No	Yes	No	Yes	No	Yes	No	>12 months	Yes	No	No	2-6 hours	1 hours break after 2 hours use	Yes	No	Yes	<2 hours	1 hours break after 2 hours use	Yes	9	8	5	8	5	5	5	10	10	10	8	5	60	68	1.651	22.0119	Normal range	24.9468
992	<18	Male	Chattogram	HSC	60k to 1 lac	Yes	No	No	No	No	No	No	Yes	No	No	No	No	No	No	6 to 12 months	Yes	Yes	No	2-6 hours	2 hours break after 2 hours use	Yes	Yes	Yes	<2 hours	1 hours break after 2 hours use	No	8	9	9	8	7	9	8	8	8	9	8	9	75	74	1.7272	25.1406	Pre-obese	24.8054
785	<18	Male	Dhaka	HSC	10k to 30k	No	No	No	No	No	Yes	No	Yes	No	No	No	No	No	No	6 to 12 months	Yes	No	No	6-12 hours	Use without break	Yes	No	No	<2 hours	2 hours break after 2 hours use	Yes	2	6	4	5	4	2	3	2	5	9	5	4	54	65	1.7018	18.6456	Normal range	22.4438
789	<18	Male	Chattogram	HSC	10k to 30k	No	No	No	Yes	Yes	No	No	No	No	No	No	Yes	No	No	>12 months	Yes	Yes	No	2-6 hours	2 hours break after 2 hours use	Yes	Yes	No	<2 hours	2 hours break after 2 hours use	Yes	8	9	8	9	8	8	9	8	9	9	9	9	59	60	1.6	23.0469	Normal range	23.4375
840	<18	Male	Chattogram	HSC	30k to 60k	Yes	No	No	No	No	No	No	No	No	No	No	Yes	No	No	>12 months	No	Yes	No	6-12 hours	Use without break	Yes	Yes	No	2-6 hours	Use without break	No	7	7	7	7	8	7	7	8	7	5	8	6	65	65	1.706	22.3334	Normal range	22.3334
831	<18	Male	Dhaka	HSC	10k to 30k	No	No	No	No	Yes	No	No	No	No	No	Yes	Yes	No	No	>12 months	Yes	No	No	2-6 hours	Use without break	Yes	No	No	<2 hours	1 hours break after 2 hours use	Yes	8	8	7	9	9	8	8	8	8	8	8	8	52	55	1.6	20.3125	Normal range	21.4844
1019	<18	Female	Chattogram	HSC	30k to 60k	No	Yes	Yes	Yes	Yes	Yes	No	No	Yes	Yes	Yes	Yes	Yes	No	>12 months	Yes	No	No	2-6 hours	1 hours break after 2 hours use	Yes	No	No	2-6 hours	Use without break	Yes	8	6	4	6	4	2	4	10	5	5	4	10	69	67	1.68	24.4473	Normal range	23.7387
788	<18	Male	Chattogram	HSC	60k to 1 lac	No	No	No	Yes	Yes	No	No	No	No	No	Yes	Yes	No	No	>12 months	Yes	No	No	6-12 hours	Use without break	Yes	No	Yes	2-6 hours	1 hours break after 2 hours use	Yes	8	9	8	9	8	10	9	10	9	10	10	10	43	44.5	1.62	16.3847	Moderate thinness	16.9563
974	<18	Female	Chattogram	HSC	30k to 60k	No	No	No	Yes	Yes	No	No	No	No	No	Yes	No	No	No	>12 months	Yes	No	No	6-12 hours	1 hours break after 2 hours use	Yes	No	No	6-12 hours	1 hours break after 2 hours use	Yes	9	7	7	9	10	5	5	8	7	9	7	10	46	53	1.28	28.0762	Pre-obese	32.3486
988	<18	Male	Chattogram	HSC	30k to 60k	No	No	No	No	Yes	No	No	No	No	No	No	Yes	No	No	3 to 6 months	Yes	No	No	<2 hours	1 hours break after 2 hours use	Yes	No	Yes	<2 hours	1 hours break after 2 hours use	Yes	7	6	7	6	6	6	7	7	6	7	7	8	60	60
833	<18	Female	Chattogram	HSC	60k to 1 lac	No	No	No	Yes	Yes	Yes	No	No	No	No	Yes	Yes	No	No	3 to 6 months	Yes	No	No	2-6 hours	1 hours break after 2 hours use	Yes	No	No	<2 hours	1 hours break after 2 hours use	Yes	8	5	4	3	4	3	3	8	9	9	9	10	45	43	1.5	20	Normal range	19.1111
782	<18	Female	Chattogram	HSC	10k to 30k	No	No	No	No	Yes	No	No	No	No	No	No	Yes	No	No	>12 months	Yes	No	No	2-6 hours	2 hours break after 2 hours use	Yes	No	Yes	2-6 hours	2 hours break after 2 hours use	No	7	7	8	9	8	6	8	6	7	9	8	9	41	41	1.6129
819	<18	Female	Chattogram	HSC	>1 lac	No	No	No	Yes	Yes	Yes	No	Yes	No	No	No	No	No	No	>12 months	Yes	Yes	No	6-12 hours	1 hours break after 2 hours use	Yes	No	No	<2 hours	2 hours break after 2 hours use	No	8	8	7	7	8	7	8	8	9	8	9	9	46	42	1.6002	17.9643	Mild thinness	16.4021
985	<18	Female	Chattogram	HSC	60k to 1 lac	No	No	No	Yes	Yes	Yes	No	No	No	No	No	Yes	No	No	>12 months	Yes	Yes	No	2-6 hours	2 hours break after 2 hours use	Yes	No	No	2-6 hours	2 hours break after 2 hours use	Yes	10	10	9	10	10	10	10	10	10	10	10	10	67	63	1.5748	27.0162	Pre-obese	25.4033
790	<18	Female	Chattogram	HSC	30k to 60k	No	No	No	No	Yes	No	No	No	No	No	No	Yes	No	No	6 to 12 months	Yes	No	No	2-6 hours	2 hours break after 2 hours use	Yes	No	Yes	<2 hours	2 hours break after 2 hours use	Yes	8	9	8	7	10	6	6	9	9	8	9	9	51	54	1.62	19.433	Normal range	20.5761
958	<18	Female	Chattogram	HSC	<10k	Yes	No	No	No	No	No	No	No	No	No	Yes	No	No	No	3 to 6 months	Yes	No	No	2-6 hours	Use without break	Yes	No	No	6-12 hours	Use without break	No	9	9	8	10	8	7	7	8	7	8	5	5	45	46	1.58496	17.9133	Mild thinness	18.3114
811	<18	Male	Chattogram	HSC	30k to 60k	Yes	No	No	No	No	No	No	Yes	No	No	No	No	No	No	>12 months	Yes	Yes	No	2-6 hours	2 hours break after 2 hours use	Yes	Yes	Yes	6-12 hours	1 hours break after 2 hours use	No	9	9	9	9	8	9	9	9	9	9	9	6	70	72	1.70078	24.1991	Normal range	24.8905
860	≥18	Female	Chattogram	Undergraduate	10k to 30k	No	No	No	No	Yes	No	No	Yes	No	No	No	No	No	No	6 to 12 months	Yes	No	No	<2 hours	1 hours break after 2 hours use	Yes	No	Yes	<2 hours	2 hours break after 2 hours use	No	9	6	6	5	5	4	4	4	5	5	9	7	47	48	1.4732	21.6558	Normal range	22.1166
813	<18	Female	Chattogram	HSC	30k to 60k	No	Yes	No	Yes	Yes	No	No	No	No	No	Yes	Yes	No	No	>12 months	Yes	Yes	No	2-6 hours	2 hours break after 2 hours use	Yes	Yes	No	<2 hours	2 hours break after 2 hours use	Yes	10	10	10	10	10	7	7	7	8	8	9	9	62	66	1.77	19.79	Normal range	21.0667
777	<18	Male	Chattogram	HSC	30k to 60k	No	No	No	No	Yes	No	No	No	No	No	No	Yes	No	No	6 to 12 months	No	Yes	No	2-6 hours	1 hours break after 2 hours use	No	Yes	No	>12 hours	Use without break	Yes	10	10	10	10	9	10	10	10	10	10	10	9	59	61	1.67	21.1553	Normal range	21.8724
863	<18	Female	Chattogram	SSC	30k to 60k	No	Yes	Yes	Yes	Yes	Yes	No	No	No	No	Yes	Yes	Yes	No	>12 months	Yes	No	No	2-6 hours	1 hours break after 2 hours use	Yes	No	No	<2 hours	2 hours break after 2 hours use	Yes	6	6	6	6	6	7	7	6	6	7	7	6	50	49	1.58496	19.9037	Normal range	19.5056
1006	<18	Male	Chattogram	HSC	10k to 30k	No	No	No	Yes	Yes	No	No	No	No	No	No	Yes	No	No	>12 months	Yes	Yes	No	2-6 hours	1 hours break after 2 hours use	Yes	No	No	<2 hours	2 hours break after 2 hours use	Yes	9	8	8	8	8	7	7	8	7	7	8	7	70	69	1.71	23.939	Normal range	23.597
1007	<18	Male	Chattogram	HSC	30k to 60k	No	No	No	Yes	No	No	No	No	No	No	Yes	No	No	No	6 to 12 months	Yes	Yes	No	2-6 hours	1 hours break after 2 hours use	Yes	No	No	6-12 hours	1 hours break after 2 hours use	Yes	8	10	10	9	8	8	4	8	9	7	10	8	55	58	1.83	16.4233	Moderate thinness	17.3191
917	<18	Female	Chattogram	HSC	60k to 1 lac	No	Yes	No	Yes	Yes	No	No	No	No	No	No	Yes	No	No	6 to 12 months	Yes	No	No	2-6 hours	2 hours break after 2 hours use	Yes	No	Yes	<2 hours	2 hours break after 2 hours use	No	7	8	7	7	7	7	7	7	8	7	7	7	46	46	1.603	17.9016	Mild thinness	17.9016
816	<18	Male	Chattogram	HSC	30k to 60k	No	Yes	No	Yes	Yes	No	No	Yes	No	No	No	No	No	No	>12 months	Yes	Yes	No	2-6 hours	1 hours break after 2 hours use	Yes	Yes	No	2-6 hours	1 hours break after 2 hours use	Yes	7	7	6	9	7	6	8	10	9	7	7	7	63	67	1.8	19.4444	Normal range	20.679
948	<18	Female	Chattogram	HSC	30k to 60k	No	No	No	No	Yes	No	No	Yes	No	No	No	No	No	No	>12 months	Yes	Yes	No	2-6 hours	1 hours break after 2 hours use	Yes	Yes	No	<2 hours	Use without break	Yes	9	8	8	9	9	7	8	8	9	9	9	8	69	73	1.6	26.9531	Pre-obese	28.5156
1005	<18	Female	Chattogram	HSC	30k to 60k	Yes	No	No	No	No	No	No	Yes	No	No	No	No	No	No	6 to 12 months	Yes	No	No	2-6 hours	1 hours break after 2 hours use	Yes	No	No	<2 hours	1 hours break after 2 hours use	Yes	9	10	10	10	10	1	6	4	7	7	10	9	52	52	1.524	22.3889	Normal range	22.3889
893	<18	Female	Chattogram	HSC	10k to 30k	No	No	No	Yes	Yes	No	No	No	No	No	Yes	Yes	No	No	3 to 6 months	No	Yes	No	<2 hours	2 hours break after 2 hours use	Yes	No	No	2-6 hours	1 hours break after 2 hours use	No	9	9	8	9	8	8	8	8	9	9	9	5	52	49	1.524	22.3889	Normal range	21.0973
881	<18	Female	Chattogram	HSC	10k to 30k	No	No	No	No	Yes	No	No	No	No	No	No	Yes	No	No	>12 months	Yes	No	No	6-12 hours	1 hours break after 2 hours use	Yes	No	No	<2 hours	2 hours break after 2 hours use	Yes	9	8	8	8	8	8	8	9	6	8	9	8	56	58	1.6256	21.1914	Normal range	21.9483
872	≥18	Female	Chattogram	Undergraduate	10k to 30k	No	No	No	Yes	Yes	No	Yes	No	No	No	No	Yes	No	No	1 to 3 months	Yes	No	No	2-6 hours	Use without break	Yes	No	No	2-6 hours	1 hours break after 2 hours use	Yes	5	3	5	8	3	4	4	3	5	5	3	7	58	60	1.4478	27.6701	Pre-obese	28.6242
875	<18	Female	Chattogram	HSC	<10k	No	No	Yes	Yes	Yes	No	No	No	No	Yes	Yes	Yes	No	No	>12 months	Yes	No	No	6-12 hours	1 hours break after 2 hours use	Yes	No	Yes	<2 hours	2 hours break after 2 hours use	No	7	7	7	6	8	8	8	8	7	9	9	9	50	52	1.524	21.5278	Normal range	22.3889
878	<18	Female	Chattogram	HSC	10k to 30k	No	Yes	No	Yes	Yes	Yes	No	Yes	No	No	No	No	No	No	>12 months	Yes	No	No	2-6 hours	2 hours break after 2 hours use	Yes	No	No	2-6 hours	1 hours break after 2 hours use	Yes	8	7	10	10	10	9	9	10	1	10	10	4	66	63	1.74	21.7994	Normal range	20.8086
904	<18	Male	Chattogram	HSC	10k to 30k	No	No	No	Yes	Yes	No	No	Yes	No	No	No	No	No	No	6 to 12 months	Yes	Yes	No	>12 hours	2 hours break after 2 hours use	Yes	Yes	No	>12 hours	Use without break	Yes	10	10	5	8	7	10	8	10	4	10	10	7	61	65	1.78	19.2526	Normal range	20.5151
876	≥18	Female	Chattogram	Postgraduate	<10k	No	Yes	No	Yes	Yes	No	No	No	Yes	No	No	Yes	No	No	>12 months	Yes	No	No	>12 hours	2 hours break after 2 hours use	Yes	No	No	<2 hours	2 hours break after 2 hours use	No	10	10	10	10	10	10	10	10	10	10	10	10	60	55	1.6	23.4375	Normal range	21.4844
877	≥18	Male	Chattogram	Postgraduate	60k to 1 lac	No	No	Yes	No	Yes	Yes	Yes	No	No	Yes	Yes	No	Yes	No	>12 months	Yes	No	No	2-6 hours	2 hours break after 2 hours use	Yes	No	No	<2 hours	2 hours break after 2 hours use	No	10	10	9	10	10	10	10	10	10	10	10	10	69	66	1.65	25.3444	Pre-obese	24.2424
804	<18	Female	Chattogram	HSC	10k to 30k	No	No	Yes	Yes	Yes	No	No	No	No	No	Yes	Yes	No	No	6 to 12 months	Yes	No	No	2-6 hours	1 hours break after 2 hours use	Yes	No	Yes	2-6 hours	2 hours break after 2 hours use	Yes	10	9	10	10	9	9	10	9	10	10	10	10	51	54.5	1.5748	20.5646	Normal range	21.9758
939	<18	Female	Chattogram	HSC	10k to 30k	No	No	No	Yes	Yes	Yes	No	Yes	No	No	No	No	No	No	>12 months	Yes	No	No	2-6 hours	2 hours break after 2 hours use	Yes	Yes	No	2-6 hours	1 hours break after 2 hours use	Yes	6	6	7	6	6	8	7	8	7	8	7	9	49	49	1.66	17.782	Mild thinness	17.782
874	<18	Female	Chattogram	HSC	30k to 60k	No	No	No	Yes	Yes	No	Yes	No	No	No	Yes	Yes	No	No	>12 months	Yes	No	No	2-6 hours	1 hours break after 2 hours use	Yes	No	Yes	2-6 hours	2 hours break after 2 hours use	Yes	6	7	9	8	10	10	9	8	6	7	7	7	52	48	1.524	22.3889	Normal range	20.6667
887	<18	Female	Chattogram	HSC	60k to 1 lac	No	No	No	Yes	No	Yes	No	No	No	No	Yes	No	No	No	>12 months	Yes	No	No	2-6 hours	1 hours break after 2 hours use	Yes	No	No	<2 hours	2 hours break after 2 hours use	No	5	4	6	7	7	6	7	8	7	6	7	7	48	46	1.49	21.6206	Normal range	20.7198
802	<18	Female	Chattogram	HSC	30k to 60k	No	No	No	No	Yes	No	No	Yes	No	No	No	No	No	No	6 to 12 months	Yes	Yes	No	6-12 hours	1 hours break after 2 hours use	Yes	No	No	<2 hours	2 hours break after 2 hours use	Yes	9	9	9	8	8	10	8	9	7	5	9	8	35	38	1.6256
809	<18	Female	Chattogram	HSC	30k to 60k	No	No	No	Yes	Yes	No	No	No	No	No	No	Yes	No	No	>12 months	Yes	No	No	2-6 hours	1 hours break after 2 hours use	Yes	No	No	<2 hours	1 hours break after 2 hours use	Yes	6	6	5	6	5	6	8	7	6	7	7	6	60	58	1.78	18.937	Normal range	18.3058
774	<18	Female	Chattogram	HSC	<10k	No	Yes	No	Yes	Yes	Yes	Yes	No	No	No	Yes	Yes	Yes	No	6 to 12 months	Yes	No	No	6-12 hours	1 hours break after 2 hours use	Yes	No	No	2-6 hours	2 hours break after 2 hours use	Yes	6	5	4	5	4	5	5	5	7	8	5	5	43	49	1.58	17.2248	Mild thinness	19.6283
906	<18	Female	Chattogram	HSC	10k to 30k	No	Yes	No	Yes	Yes	No	No	No	Yes	No	Yes	No	Yes	No	6 to 12 months	Yes	No	No	2-6 hours	Use without break	Yes	No	No	2-6 hours	1 hours break after 2 hours use	Yes	4	4	6	4	4	6	6	6	4	3	5	8	66	65	1.6	25.7812	Pre-obese	25.3906
986	<18	Female	Chattogram	HSC	10k to 30k	No	No	Yes	Yes	Yes	Yes	No	No	No	Yes	Yes	Yes	Yes	No	6 to 12 months	Yes	Yes	No	<2 hours	1 hours break after 2 hours use	Yes	Yes	No	6-12 hours	1 hours break after 2 hours use	Yes	4	1	9	7	1	1	1	5	1	10	4	10	41	43	1.524	17.6528	Mild thinness	18.5139
926	<18	Female	Chattogram	HSC	60k to 1 lac	Yes	No	No	No	No	No	No	No	Yes	Yes	Yes	Yes	No	No	>12 months	Yes	Yes	No	2-6 hours	2 hours break after 2 hours use	Yes	Yes	Yes	<2 hours	2 hours break after 2 hours use	Yes	10	10	10	8	8	10	8	8	8	10	10	8	68	75	1.6764	24.1966	Normal range	26.6874
955	<18	Female	Chattogram	HSC	60k to 1 lac	No	No	Yes	Yes	No	Yes	No	Yes	No	No	No	No	No	No	6 to 12 months	Yes	No	No	6-12 hours	Use without break	Yes	No	No	<2 hours	2 hours break after 2 hours use	No	3	2	8	9	9	10	8	7	2	10	10	3	45	46	1.5621	18.4414	Mild thinness	18.8512
889	≥18	Female	Chattogram	Undergraduate	30k to 60k	No	No	No	No	Yes	No	No	No	No	No	No	Yes	No	No	>12 months	Yes	No	No	2-6 hours	2 hours break after 2 hours use	Yes	No	No	<2 hours	2 hours break after 2 hours use	No	7	7	7	7	8	7	7	7	7	7	7	8	58	62	1.61544	22.2252	Normal range	23.758
780	<18	Female	Chattogram	HSC	10k to 30k	No	No	No	Yes	No	No	No	Yes	No	No	No	No	No	No	6 to 12 months	Yes	No	No	2-6 hours	Use without break	No	No	Yes	2-6 hours	1 hours break after 2 hours use	Yes	7	5	6	7	8	9	9	7	9	9	9	10	55	60	1.64	20.4491	Normal range	22.3082
891	≥18	Female	Chattogram	Undergraduate	10k to 30k	No	No	No	Yes	No	No	No	No	No	No	Yes	No	No	No	>12 months	Yes	No	No	2-6 hours	1 hours break after 2 hours use	Yes	No	No	<2 hours	1 hours break after 2 hours use	No	9	9	9	9	9	8	8	9	9	9	9	9	39	38	1.52	16.8802	Moderate thinness	16.4474
830	<18	Female	Chattogram	HSC	30k to 60k	No	Yes	No	Yes	Yes	No	No	No	No	No	No	Yes	No	No	>12 months	Yes	Yes	No	2-6 hours	1 hours break after 2 hours use	Yes	Yes	No	6-12 hours	Use without break	Yes	9	8	7	8	7	7	8	8	8	9	9	9	65	57	1.63	24.4646	Normal range	21.4536
936	<18	Female	Chattogram	HSC	60k to 1 lac	No	Yes	Yes	Yes	Yes	Yes	No	No	No	Yes	Yes	Yes	Yes	No	6 to 12 months	Yes	Yes	No	2-6 hours	2 hours break after 2 hours use	Yes	Yes	Yes	2-6 hours	2 hours break after 2 hours use	Yes	8	5	5	6	6	8	8	6	6	8	7	9	44	41	1.61	16.9747	Moderate thinness
963	<18	Male	Chattogram	HSC	30k to 60k	No	Yes	No	Yes	Yes	Yes	No	No	Yes	No	No	Yes	No	No	>12 months	Yes	No	No	2-6 hours	1 hours break after 2 hours use	Yes	No	No	<2 hours	2 hours break after 2 hours use	Yes	9	9	9	8	8	7	7	7	6	9	9	6	80	86	1.6764	28.4665	Pre-obese	30.6015
1012	≥18	Female	Chattogram	HSC	30k to 60k	No	No	No	Yes	No	No	No	No	No	No	Yes	No	No	No	>12 months	Yes	No	No	2-6 hours	2 hours break after 2 hours use	Yes	No	No	<2 hours	2 hours break after 2 hours use	No	10	10	10	10	10	8	8	9	7	8	10	9	58	56	1.63	21.83	Normal range	21.0772
964	≥18	Female	Chattogram	HSC	30k to 60k	No	Yes	No	Yes	Yes	Yes	No	No	Yes	Yes	No	Yes	Yes	No	>12 months	Yes	No	No	2-6 hours	1 hours break after 2 hours use	Yes	No	No	2-6 hours	Use without break	No	9	9	9	8	9	7	7	8	8	9	9	9	64	75	1.605	24.8445	Normal range	29.1146
1025	≥18	Male	Chattogram	HSC	10k to 30k	No	No	No	Yes	Yes	No	No	No	No	No	Yes	Yes	No	No	>12 months	Yes	No	No	2-6 hours	1 hours break after 2 hours use	Yes	No	Yes	2-6 hours	Use without break	No	10	8	7	9	9	10	10	10	10	10	9	10	47	50	1.61	18.132	Mild thinness	19.2894
898	≥18	Male	Chattogram	Undergraduate	10k to 30k	No	No	No	No	Yes	No	No	Yes	No	No	No	No	No	No	>12 months	Yes	Yes	No	2-6 hours	1 hours break after 2 hours use	Yes	No	Yes	2-6 hours	2 hours break after 2 hours use	No	9	9	9	9	10	10	10	9	9	10	7	10	74	78
837	<18	Male	Chattogram	HSC	10k to 30k	No	Yes	No	No	Yes	No	No	Yes	No	No	No	No	No	No	>12 months	Yes	No	No	6-12 hours	1 hours break after 2 hours use	Yes	No	No	<2 hours	2 hours break after 2 hours use	Yes	9	9	8	9	10	10	10	10	10	7	8	4	65	63	1.7	22.4913	Normal range	21.7993
972	≥18	Female	Chattogram	HSC	60k to 1 lac	No	No	Yes	Yes	No	No	No	No	No	No	Yes	Yes	No	No	>12 months	Yes	No	No	2-6 hours	2 hours break after 2 hours use	Yes	No	No	2-6 hours	2 hours break after 2 hours use	No	8	6	7	10	9	8	8	8	8	10	10	9	45	48	1.58	18.026	Mild thinness	19.2277
861	≥18	Female	Chattogram	HSC	10k to 30k	No	No	No	Yes	Yes	No	No	No	No	No	Yes	No	No	No	6 to 12 months	Yes	No	No	2-6 hours	1 hours break after 2 hours use	Yes	No	No	<2 hours	1 hours break after 2 hours use	Yes	9	9	9	10	10	3	3	3	9	10	10	8	55	50	1.5748	22.1775	Normal range	20.1613
781	≥18	Female	Chattogram	HSC	10k to 30k	No	No	No	No	Yes	No	No	No	No	No	No	Yes	No	No	>12 months	Yes	No	No	2-6 hours	1 hours break after 2 hours use	Yes	No	No	<2 hours	2 hours break after 2 hours use	Yes	5	4	7	7	5	6	6	6	6	7	7	8	47	50
807	≥18	Female	Chattogram	HSC	60k to 1 lac	Yes	No	No	No	No	No	No	Yes	No	No	No	No	No	No	6 to 12 months	No	Yes	No	2-6 hours	2 hours break after 2 hours use	Yes	Yes	Yes	<2 hours	2 hours break after 2 hours use	No	10	8	10	10	9	9	9	9	10	10	10	9	45	45	1.554	18.6342	Normal range	18.6342
858	<18	Male	Chattogram	HSC	10k to 30k	Yes	No	No	No	No	No	No	No	Yes	No	No	No	No	No	>12 months	Yes	No	No	2-6 hours	2 hours break after 2 hours use	Yes	No	Yes	<2 hours	1 hours break after 2 hours use	Yes	7	9	10	10	10	9	8	8	10	10	10	7	70	60	1.68	24.8016	Normal range	21.2585
901	≥18	Female	Chattogram	HSC	10k to 30k	No	No	No	Yes	Yes	Yes	No	No	No	No	Yes	Yes	No	No	3 to 6 months	No	Yes	No	2-6 hours	2 hours break after 2 hours use	No	Yes	No	<2 hours	Use without break	No	10	10	10	10	10	8	10	10	10	10	10	10	45	45
995	≥18	Female	Chattogram	HSC	10k to 30k	No	No	No	No	No	Yes	No	Yes	No	No	No	No	No	No	>12 months	No	Yes	No	2-6 hours	1 hours break after 2 hours use	No	Yes	No	<2 hours	1 hours break after 2 hours use	No	9	8	7	8	7	9	7	6	5	8	8	7	40	45	1.4986	17.811	Mild thinness	20.0374
793	≥18	Female	Chattogram	HSC	10k to 30k	No	No	No	Yes	Yes	No	No	No	No	No	Yes	Yes	No	No	6 to 12 months	Yes	No	No	2-6 hours	2 hours break after 2 hours use	Yes	No	No	2-6 hours	1 hours break after 2 hours use	No	9	8	9	10	9	9	9	9	8	9	8	9	51	53	1.6256	19.2994	Normal range	20.0562
895	≥18	Female	Chattogram	HSC	30k to 60k	No	No	No	No	Yes	Yes	No	No	No	No	No	Yes	No	No	>12 months	Yes	No	No	2-6 hours	1 hours break after 2 hours use	Yes	No	No	<2 hours	2 hours break after 2 hours use	No	8	8	9	9	8	8	7	7	7	9	8	8	60	58	1.5748	24.1936	Normal range	23.3871
909	≥18	Female	Chattogram	Undergraduate	30k to 60k	No	No	No	Yes	Yes	Yes	No	No	No	No	Yes	No	No	No	>12 months	Yes	No	No	<2 hours	2 hours break after 2 hours use	Yes	No	Yes	2-6 hours	1 hours break after 2 hours use	No	7	5	7	6	6	8	7	5	6	7	6	6	50	52	1.55	20.8117	Normal range	21.6441
932	≥18	Female	Chattogram	HSC	>1 lac	No	No	Yes	No	Yes	No	No	No	No	No	Yes	Yes	No	No	>12 months	Yes	No	No	6-12 hours	1 hours break after 2 hours use	Yes	No	No	2-6 hours	2 hours break after 2 hours use	Yes	9	6	5	5	7	4	4	7	7	8	9	10	37	35	1.5748
911	≥18	Female	Chattogram	Undergraduate	30k to 60k	No	Yes	Yes	No	Yes	No	No	Yes	No	No	No	No	No	No	>12 months	Yes	No	No	<2 hours	1 hours break after 2 hours use	Yes	No	No	2-6 hours	Use without break	Yes	5	4	6	7	8	7	8	8	7	6	7	8	63	67	1.65	23.1405	Normal range	24.6097
912	≥18	Female	Chattogram	Undergraduate	30k to 60k	No	No	No	Yes	Yes	No	Yes	No	No	No	Yes	Yes	No	No	>12 months	Yes	Yes	No	2-6 hours	1 hours break after 2 hours use	Yes	Yes	Yes	<2 hours	2 hours break after 2 hours use	Yes	9	9	9	9	9	9	9	9	9	10	10	10	49	47	1.57	19.8791	Normal range	19.0677
913	<18	Male	Chattogram	SSC	60k to 1 lac	No	No	No	No	Yes	No	No	No	No	No	No	Yes	No	No	>12 months	Yes	No	No	2-6 hours	Use without break	Yes	No	No	2-6 hours	Use without break	Yes	10	7	10	10	10	8	7	6	9	8	9	8	52	53	1.778	16.449	Moderate thinness	16.7653
914	≥18	Female	Chattogram	Postgraduate	30k to 60k	No	No	No	No	Yes	Yes	No	Yes	No	No	No	No	No	No	3 to 6 months	Yes	No	No	<2 hours	1 hours break after 2 hours use	Yes	No	No	2-6 hours	1 hours break after 2 hours use	Yes	10	10	10	10	10	10	8	10	10	10	10	8	56	55	1.64	20.8209	Normal range	20.4491
915	≥18	Female	Chattogram	Postgraduate	30k to 60k	Yes	No	No	No	No	No	No	Yes	No	No	No	No	No	No	>12 months	Yes	Yes	No	<2 hours	2 hours break after 2 hours use	Yes	No	No	<2 hours	2 hours break after 2 hours use	Yes	5	1	6	2	6	6	7	7	6	8	5	8	60	64
983	<18	Female	Chattogram	HSC	10k to 30k	Yes	No	No	No	No	No	No	No	No	No	No	Yes	No	No	>12 months	Yes	No	No	2-6 hours	2 hours break after 2 hours use	Yes	No	No	<2 hours	2 hours break after 2 hours use	No	8	9	9	8	8	8	8	8	8	9	9	9	50	53	1.53	21.3593	Normal range	22.6409
818	≥18	Female	Chattogram	HSC	30k to 60k	No	No	No	Yes	Yes	No	No	No	No	No	No	Yes	No	No	6 to 12 months	Yes	No	No	2-6 hours	2 hours break after 2 hours use	Yes	No	No	<2 hours	1 hours break after 2 hours use	No	9	9	9	9	9	9	9	9	9	9	9	9	39	39	1.5494	16.2457	Moderate thinness	16.2457
918	<18	Male	Chattogram	SSC	60k to 1 lac	No	No	No	Yes	Yes	No	No	No	No	No	Yes	Yes	No	No	>12 months	Yes	Yes	No	2-6 hours	2 hours break after 2 hours use	Yes	Yes	No	6-12 hours	2 hours break after 2 hours use	Yes	10	10	10	10	10	10	10	10	10	10	10	10	53	54.6	1.61	20.4467	Normal range	21.064
885	≥18	Male	Chattogram	HSC	30k to 60k	Yes	No	No	No	No	No	No	Yes	No	No	No	No	No	No	6 to 12 months	Yes	No	No	2-6 hours	1 hours break after 2 hours use	Yes	No	No	2-6 hours	1 hours break after 2 hours use	Yes	8	7	7	5	5	7	7	7	8	8	8	7	48	49	1.64	17.8465	Mild thinness	18.2183
896	≥18	Female	Chattogram	HSC	10k to 30k	No	No	No	Yes	No	No	No	Yes	No	No	No	No	No	No	6 to 12 months	Yes	No	No	>12 hours	2 hours break after 2 hours use	Yes	No	No	>12 hours	2 hours break after 2 hours use	No	6	4	5	6	5	5	7	4	7	4	3	2	44	46	1.5	19.5556	Normal range	20.4444
925	<18	Male	Chattogram	HSC	>1 lac	Yes	No	No	No	No	No	No	No	No	No	No	Yes	No	No	>12 months	Yes	No	No	<2 hours	2 hours break after 2 hours use	Yes	No	No	2-6 hours	Use without break	Yes	8	8	8	5	10	5	5	5	3	10	8	10	58	64	1.55448	24.0026	Normal range	26.4856
791	≥18	Male	Chattogram	HSC	60k to 1 lac	Yes	No	No	No	No	No	No	Yes	No	No	No	No	No	No	>12 months	Yes	Yes	No	2-6 hours	2 hours break after 2 hours use	Yes	Yes	Yes	2-6 hours	1 hours break after 2 hours use	Yes	7	6	5	7	8	5	7	8	7	10	10	9	51	53	1.7272	17.0956	Mild thinness	17.766
1002	≥18	Female	Chattogram	HSC	10k to 30k	No	Yes	Yes	Yes	Yes	Yes	Yes	No	No	No	Yes	Yes	No	No	>12 months	Yes	No	No	2-6 hours	2 hours break after 2 hours use	Yes	No	No	<2 hours	2 hours break after 2 hours use	Yes	10	9	8	8	9	10	10	8	8	9	9	9	52	54	1.6002	20.3074	Normal range	21.0885
905	≥18	Male	Chattogram	HSC	30k to 60k	No	No	No	No	Yes	Yes	No	No	No	No	No	Yes	No	No	>12 months	No	Yes	No	2-6 hours	1 hours break after 2 hours use	Yes	No	No	<2 hours	2 hours break after 2 hours use	Yes	9	9	8	9	10	8	7	9	9	10	9	9	71	76	1.79	22.1591	Normal range	23.7196
1003	<18	Female	Chattogram	HSC	10k to 30k	No	Yes	No	No	Yes	Yes	No	No	Yes	No	No	Yes	No	No	6 to 12 months	Yes	No	No	2-6 hours	1 hours break after 2 hours use	Yes	No	No	6-12 hours	1 hours break after 2 hours use	Yes	5	7	7	6	5	1	2	5	5	10	7	7	48	57
820	≥18	Male	Chattogram	HSC	30k to 60k	Yes	No	No	No	No	No	No	Yes	No	No	No	No	No	No	>12 months	Yes	Yes	No	6-12 hours	1 hours break after 2 hours use	Yes	No	Yes	2-6 hours	2 hours break after 2 hours use	Yes	9	7	10	9	9	8	9	9	9	9	9	8	56	60	1.67	20.0796	Normal range	21.5139
823	≥18	Male	Chattogram	HSC	30k to 60k	Yes	No	No	No	No	No	No	No	No	No	No	Yes	No	No	>12 months	Yes	No	No	2-6 hours	Use without break	Yes	No	No	2-6 hours	Use without break	Yes	9	8	7	8	9	8	6	8	7	8	8	4	65	67	1.67	23.3067	Normal range	24.0238
883	≥18	Male	Chattogram	HSC	<10k	Yes	No	No	No	No	No	No	Yes	No	No	No	No	No	No	1 to 3 months	Yes	No	No	<2 hours	2 hours break after 2 hours use	Yes	No	No	2-6 hours	1 hours break after 2 hours use	Yes	8	9	9	10	10	9	9	9	9	8	9	9	62	69
929	≥18	Female	Chattogram	Postgraduate	>1 lac	No	No	No	No	Yes	No	No	No	No	No	No	Yes	No	No	>12 months	Yes	Yes	No	<2 hours	2 hours break after 2 hours use	Yes	Yes	No	2-6 hours	2 hours break after 2 hours use	Yes	10	10	10	10	10	9	10	10	9	10	10	10	50	53	1.5	22.2222	Normal range	23.5556
930	≥18	Male	Chattogram	Undergraduate	<10k	Yes	No	No	No	No	No	No	No	No	No	Yes	Yes	Yes	No	>12 months	Yes	No	No	2-6 hours	Use without break	Yes	No	No	2-6 hours	Use without break	No	9	9	9	9	9	9	9	9	9	9	10	9	64	65	1.67	22.9481	Normal range	23.3067
990	≥18	Male	Chattogram	HSC	60k to 1 lac	No	No	No	Yes	Yes	No	No	No	No	No	No	Yes	No	No	3 to 6 months	Yes	No	No	2-6 hours	1 hours break after 2 hours use	Yes	No	No	<2 hours	2 hours break after 2 hours use	Yes	9	8	9	8	8	9	9	9	8	9	9	9	62	60	1.72	20.9573	Normal range	20.2812
966	≥18	Female	Chattogram	HSC	10k to 30k	No	No	No	Yes	Yes	No	No	No	No	No	Yes	Yes	No	No	6 to 12 months	Yes	Yes	No	2-6 hours	1 hours break after 2 hours use	Yes	Yes	No	2-6 hours	Use without break	No	10	10	9	10	10	9	9	8	10	10	10	10	57	61	1.3	33.7278	Obese class I	36.0947
937	≥18	Female	Chattogram	HSC	30k to 60k	No	Yes	No	No	Yes	No	No	No	Yes	No	No	Yes	No	No	>12 months	Yes	No	No	6-12 hours	2 hours break after 2 hours use	Yes	No	No	6-12 hours	Use without break	Yes	9	9	8	9	9	10	10	10	10	10	10	9	60	60	1.524	25.8334	Pre-obese	25.8334
1028	≥18	Female	Chattogram	HSC	10k to 30k	No	No	No	Yes	Yes	No	No	Yes	No	No	No	No	No	No	6 to 12 months	Yes	Yes	No	2-6 hours	1 hours break after 2 hours use	Yes	Yes	Yes	<2 hours	1 hours break after 2 hours use	Yes	9	9	9	9	9	10	10	10	10	10	10	9	40	40	1.52	17.313	Mild thinness	17.313
935	≥18	Male	Chattogram	Undergraduate	10k to 30k	No	No	No	Yes	No	No	No	Yes	No	No	No	No	No	No	3 to 6 months	Yes	No	No	<2 hours	2 hours break after 2 hours use	Yes	No	No	2-6 hours	1 hours break after 2 hours use	Yes	4	3	2	2	4	4	5	9	3	10	10	8	77	70	1.7	26.6436	Pre-obese	24.2215
934	≥18	Male	Chattogram	HSC	30k to 60k	No	Yes	No	Yes	Yes	Yes	Yes	No	No	No	No	Yes	No	No	>12 months	Yes	No	No	6-12 hours	1 hours break after 2 hours use	Yes	No	No	6-12 hours	1 hours break after 2 hours use	No	4	4	5	4	5	4	3	3	4	3	3	5	52	49	1.651	19.077	Normal range	17.9764
961	<18	Female	Chattogram	HSC	30k to 60k	No	No	No	Yes	Yes	No	No	No	No	No	Yes	Yes	No	No	6 to 12 months	Yes	No	No	2-6 hours	2 hours break after 2 hours use	Yes	No	No	<2 hours	2 hours break after 2 hours use	No	8	7	6	9	6	5	6	5	9	10	7	9	55	58	1.6002	21.479	Normal range	22.6506
938	≥18	Female	Chattogram	Undergraduate	30k to 60k	No	No	No	Yes	Yes	No	No	No	No	No	Yes	Yes	No	No	6 to 12 months	Yes	No	No	2-6 hours	2 hours break after 2 hours use	Yes	No	Yes	2-6 hours	1 hours break after 2 hours use	Yes	7	9	9	9	9	8	8	8	7	8	9	9	50	53	1.6002	19.5264	Normal range	20.6979
870	≥18	Male	Chattogram	HSC	30k to 60k	No	No	No	No	Yes	No	No	No	Yes	No	No	Yes	No	No	6 to 12 months	Yes	No	No	2-6 hours	2 hours break after 2 hours use	Yes	No	No	2-6 hours	1 hours break after 2 hours use	No	8	8	7	7	8	9	8	8	7	7	7	7	76	85	1.647	28.0173	Pre-obese	31.3351
940	≥18	Female	Dhaka	Postgraduate	30k to 60k	No	No	No	Yes	Yes	No	No	No	No	No	Yes	Yes	No	No	6 to 12 months	Yes	Yes	No	2-6 hours	Use without break	Yes	Yes	No	2-6 hours	1 hours break after 2 hours use	Yes	7	3	10	6	7	10	9	10	10	10	10	10	54	58	1.52	23.3726	Normal range	25.1039
941	≥18	Male	Chattogram	Undergraduate	>1 lac	No	No	No	Yes	Yes	Yes	No	No	No	No	Yes	Yes	No	No	6 to 12 months	Yes	Yes	No	2-6 hours	1 hours break after 2 hours use	Yes	Yes	No	2-6 hours	1 hours break after 2 hours use	No	8	8	8	8	8	8	8	9	7	9	8	7	60	60	1.64	22.3082	Normal range	22.3082
942	≥18	Female	Chattogram	Undergraduate	60k to 1 lac	No	No	No	Yes	Yes	Yes	No	No	No	No	Yes	Yes	No	No	>12 months	Yes	No	No	2-6 hours	1 hours break after 2 hours use	Yes	No	No	2-6 hours	1 hours break after 2 hours use	Yes	8	6	7	6	8	8	7	6	7	6	6	6	49	55	1.5748	19.7581	Normal range	22.1775
943	≥18	Female	Chattogram	Undergraduate	>1 lac	No	No	No	Yes	Yes	Yes	No	No	No	No	Yes	Yes	No	No	>12 months	Yes	Yes	No	2-6 hours	Use without break	Yes	No	No	2-6 hours	1 hours break after 2 hours use	No	9	9	9	9	9	9	9	9	9	10	9	10	54	58	1.6256	20.4346	Normal range	21.9483
784	≥18	Female	Chattogram	HSC	60k to 1 lac	No	No	No	Yes	Yes	No	No	No	No	No	No	Yes	No	No	>12 months	Yes	No	No		2 hours break after 2 hours use	Yes	No	No	2-6 hours	2 hours break after 2 hours use	Yes	8	8	7	8	7	9	9	9	8	10	9	9	48	41	1.6256	18.1641	Mild thinness
945	≥18	Female	Dhaka	Undergraduate	60k to 1 lac	No	Yes	No	Yes	Yes	No	No	Yes	No	No	No	No	No	No	>12 months	Yes	Yes	No	<2 hours	Use without break	Yes	Yes	Yes	6-12 hours	Use without break	Yes	9	9	8	9	9	7	7	8	3	3	9	9	50	56	1.524	21.5278	Normal range	24.1112
946	≥18	Female	Chattogram	Postgraduate	<10k	No	No	No	Yes	Yes	No	No	No	No	Yes	Yes	No	No	No	3 to 6 months	Yes	No	No	6-12 hours	1 hours break after 2 hours use	Yes	No	No	2-6 hours	1 hours break after 2 hours use	No	8	8	6	7	7	10	10	10	8	8	9	9	51	47	1.4986	22.709	Normal range	20.9279
814	≥18	Male	Chattogram	HSC	10k to 30k	No	No	No	Yes	Yes	Yes	No	No	No	No	No	Yes	No	No	>12 months	Yes	Yes	No	6-12 hours	1 hours break after 2 hours use	No	Yes	No	<2 hours	1 hours break after 2 hours use	Yes	7	7	8	7	7	5	7	7	8	10	10	9	63	65	1.7272	21.1181	Normal range	21.7885
947	≥18	Male	Chattogram	HSC	60k to 1 lac	Yes	No	No	No	No	No	No	Yes	No	No	No	No	No	No	>12 months	Yes	No	No	<2 hours	2 hours break after 2 hours use	Yes	No	No	<2 hours	2 hours break after 2 hours use	Yes	7	7	7	6	6	7	9	8	10	7	8	8	60	70	1.7	20.7612	Normal range	24.2215
949	≥18	Male	Chattogram	Undergraduate	30k to 60k	No	No	No	No	No	Yes	No	Yes	No	No	No	No	No	No	>12 months	Yes	No	No	2-6 hours	2 hours break after 2 hours use	Yes	No	No	2-6 hours	1 hours break after 2 hours use	Yes	7	7	7	7	7	8	7	8	7	7	7	6	57	61	1.651	20.9113	Normal range	22.3787
950	≥18	Female	Chattogram	Undergraduate	10k to 30k	No	Yes	No	Yes	Yes	Yes	No	No	No	No	Yes	No	No	No	>12 months	Yes	No	No	6-12 hours	Use without break	Yes	No	No	2-6 hours	1 hours break after 2 hours use	Yes	8	8	7	7	9	7	6	8	8	8	9	7	45	43	1.63	16.937	Moderate thinness	16.1843
920	<18	Male	Chattogram	HSC	30k to 60k	No	No	No	No	Yes	No	No	No	No	No	Yes	Yes	No	No	6 to 12 months	Yes	No	No	2-6 hours	1 hours break after 2 hours use	Yes	No	Yes	<2 hours	1 hours break after 2 hours use	Yes	8	10	8	8	9	10	10	8	10	10	10	1	64	64	1.7	22.1453	Normal range	22.1453
916	≥18	Female	Chattogram	HSC	30k to 60k	No	Yes	No	No	Yes	No	No	No	Yes	No	Yes	Yes	No	No	6 to 12 months	Yes	No	No	2-6 hours	Use without break	Yes	No	No	<2 hours	2 hours break after 2 hours use	Yes	9	9	8	8	9	9	9	9	9	9	9	9	75	68	1.38	39.3825	Obese class II	35.7068
953	≥18	Female	Chattogram	Postgraduate	10k to 30k	No	Yes	No	Yes	Yes	No	No	No	Yes	No	Yes	Yes	Yes	No	>12 months	Yes	No	No	<2 hours	2 hours break after 2 hours use	Yes	No	No	>12 hours	Use without break	No	8	8	7	8	8	7	7	8	7	8	8	7	51	54	1.57	20.6905	Normal range	21.9076
954	≥18	Female	Dhaka	Undergraduate	60k to 1 lac	No	Yes	No	No	Yes	Yes	No	No	No	No	Yes	Yes	No	No	>12 months	Yes	No	No	2-6 hours	1 hours break after 2 hours use	Yes	No	Yes	2-6 hours	2 hours break after 2 hours use	Yes	8	8	8	8	8	9	8	8	9	9	8	8	46	44	1.5748	18.5484	Normal range	17.742
851	≥18	Female	Chattogram	HSC	10k to 30k	Yes	No	No	No	No	No	No	Yes	No	No	No	No	No	No	>12 months	Yes	No	No	2-6 hours	1 hours break after 2 hours use	No	No	Yes	<2 hours	1 hours break after 2 hours use	Yes	9	7	4	3	4	8	8	8	10	9	8	9	45	46	1.58	18.026	Mild thinness	18.4265
919	≥18	Female	Chattogram	HSC	10k to 30k	No	Yes	Yes	Yes	No	No	No	No	Yes	No	Yes	No	No	Yes	>12 months	Yes	No	No	2-6 hours	1 hours break after 2 hours use	Yes	No	Yes	<2 hours	1 hours break after 2 hours use	No	7	7	8	7	7	5	5	9	9	8	8	9	67	67	1.52	28.9993	Pre-obese	28.9993
871	≥18	Male	Chattogram	HSC	60k to 1 lac	No	No	No	No	Yes	No	No	No	No	No	No	Yes	No	No	>12 months	Yes	No	No	2-6 hours	1 hours break after 2 hours use	Yes	No	No	<2 hours	1 hours break after 2 hours use	Yes	7	5	4	8	7	7	9	9	6	10	10	7	52.3	50.7	1.61233	20.1184	Normal range	19.5029
834	≥18	Female	Chattogram	HSC	60k to 1 lac	No	No	No	No	Yes	Yes	No	No	No	No	No	Yes	No	No	>12 months	Yes	No	No	2-6 hours	1 hours break after 2 hours use	Yes	No	No	6-12 hours	1 hours break after 2 hours use	No	9	10	10	8	9	10	10	10	10	10	10	10	38	38	1.58
864	≥18	Male	Chattogram	HSC	<10k	No	No	No	No	Yes	No	No	No	No	No	No	Yes	No	No	6 to 12 months	Yes	No	No	2-6 hours	2 hours break after 2 hours use	Yes	No	Yes	<2 hours	2 hours break after 2 hours use	No	9	8	7	8	8	10	9	9	8	10	10	9	60	55	1.68	21.2585	Normal range	19.487
960	≥18	Female	Chattogram	Postgraduate	30k to 60k	No	No	No	No	Yes	No	No	No	No	Yes	Yes	No	No	No	3 to 6 months	Yes	Yes	No	2-6 hours	2 hours break after 2 hours use	Yes	No	No	2-6 hours	1 hours break after 2 hours use	Yes	8	5	4	4	5	6	6	7	7	7	8	2	59	63	1.55	24.5578	Normal range	26.2227
968	≥18	Male	Chattogram	HSC	>1 lac	No	No	No	Yes	Yes	Yes	No	Yes	No	No	No	No	No	No	>12 months	Yes	Yes	Yes	2-6 hours	1 hours break after 2 hours use	Yes	Yes	Yes	2-6 hours	1 hours break after 2 hours use	Yes	10	10	10	10	8	10	10	7	1	10	9	1	60	59	1.72	20.2812	Normal range	19.9432
844	<18	Male	Chattogram	HSC	<10k	No	No	No	No	Yes	No	No	Yes	No	No	No	No	No	No	3 to 6 months	Yes	No	No	<2 hours	Use without break	Yes	No	No	6-12 hours	Use without break	Yes	10	10	10	10	10	9	10	10	10	10	10	10	55	52	1.67	19.721	Normal range	18.6453
978	≥18	Male	Chattogram	HSC	30k to 60k	No	No	No	No	Yes	No	No	No	No	No	No	Yes	No	No	>12 months	No	Yes	No	2-6 hours	Use without break	No	Yes	No	<2 hours	2 hours break after 2 hours use	No	9	9	10	10	10	10	10	10	1	10	10	1	75	74	1.8	23.1481	Normal range	22.8395
862	≥18	Female	Chattogram	HSC	30k to 60k	No	No	No	No	Yes	No	No	No	No	No	No	Yes	No	No	>12 months	Yes	Yes	No	6-12 hours	1 hours break after 2 hours use	Yes	Yes	No	6-12 hours	1 hours break after 2 hours use	No	10	10	10	10	10	5	6	4	10	9	10	9	43	43	1.524	18.5139	Normal range	18.5139
971	<18	Female	Chattogram	HSC	10k to 30k	No	No	No	No	Yes	No	No	No	No	No	No	Yes	No	No	>12 months	Yes	No	No	6-12 hours	1 hours break after 2 hours use	No	Yes	No	2-6 hours	2 hours break after 2 hours use	Yes	4	3	5	5	6	2	3	3	1	4	3	3	58	59	1.524	24.9723	Normal range	25.4028
931	≥18	Female	Chattogram	HSC	30k to 60k	No	No	No	Yes	Yes	No	No	No	No	No	Yes	Yes	No	No	>12 months	Yes	No	No	>12 hours	Use without break	Yes	No	No	>12 hours	Use without break	Yes	9	9	9	8	8	7	9	9	8	9	9	7	45	49.6	1.54	18.9745	Normal range	20.9142
967	≥18	Female	Chattogram	Postgraduate	30k to 60k	No	No	No	No	Yes	No	No	No	No	No	No	Yes	No	No	>12 months	Yes	No	No	2-6 hours	1 hours break after 2 hours use	Yes	No	No	6-12 hours	2 hours break after 2 hours use	No	9	8	8	8	8	9	9	9	9	9	9	9	72	69	1.66	26.1286	Pre-obese	25.0399
845	≥18	Female	Chattogram	HSC	30k to 60k	No	No	No	Yes	Yes	Yes	No	No	No	No	Yes	Yes	No	No	>12 months	Yes	No	No	2-6 hours	2 hours break after 2 hours use	Yes	No	No	2-6 hours	2 hours break after 2 hours use	Yes	10	10	10	10	10	9	9	9	10	9	10	10	55	56	1.56	22.6003	Normal range	23.0112
787	≥18	Female	Chattogram	HSC	60k to 1 lac	No	Yes	No	No	Yes	No	No	No	No	No	Yes	Yes	No	No	6 to 12 months	Yes	No	No	2-6 hours	Use without break	Yes	No	No	<2 hours	1 hours break after 2 hours use	No	9	10	9	10	10	9	10	10	9	10	10	9	68	59	1.52	29.4321	Pre-obese	25.5367
1016	≥18	Female	Chattogram	HSC	>1 lac	No	No	Yes	Yes	Yes	Yes	No	No	No	Yes	No	Yes	Yes	No	>12 months	Yes	No	No	2-6 hours	2 hours break after 2 hours use	Yes	No	Yes	2-6 hours	1 hours break after 2 hours use	Yes	8	7	7	7	7	7	8	7	7	7	7	7	44	45	1.6256	16.6504	Moderate thinness	17.0288
999	≥18	Female	Chattogram	HSC	30k to 60k	Yes	No	No	No	No	No	No	No	No	No	No	Yes	No	No	>12 months	Yes	No	No	2-6 hours	1 hours break after 2 hours use	Yes	No	Yes	<2 hours	2 hours break after 2 hours use	Yes	9	10	9	9	10	8	9	10	9	10	9	9	51	54	1.58	20.4294	Normal range	21.6311
826	≥18	Male	Chattogram	HSC	10k to 30k	No	No	No	No	Yes	No	No	No	No	No	No	Yes	No	No	>12 months	Yes	No	No	6-12 hours	Use without break	Yes	No	No	2-6 hours	2 hours break after 2 hours use	Yes	7	6	9	9	9	5	6	8	7	10	9	8	46	45	1.65	16.8962	Moderate thinness	16.5289
973	≥18	Male	Chattogram	Undergraduate	30k to 60k	Yes	No	No	No	No	No	No	No	No	No	No	Yes	No	No	3 to 6 months	Yes	No	No	2-6 hours	1 hours break after 2 hours use	Yes	No	No	<2 hours	1 hours break after 2 hours use	Yes	8	10	9	9	8	10	10	10	9	9	8	10	64	62	1.7526	20.836	Normal range	20.1849
1018	≥18	Female	Chattogram	HSC	30k to 60k	No	No	No	No	Yes	No	No	No	No	No	Yes	No	No	No	>12 months	Yes	No	No	2-6 hours	Use without break	Yes	No	No	2-6 hours	2 hours break after 2 hours use	Yes	10	10	10	10	10	10	10	10	10	10	10	10	64	55	1.677	22.7569	Normal range	19.5567
975	≥18	Female	Chattogram	Undergraduate	60k to 1 lac	No	Yes	No	No	No	No	No	Yes	No	No	No	No	No	No	>12 months	Yes	No	No	2-6 hours	1 hours break after 2 hours use	Yes	Yes	No	<2 hours	2 hours break after 2 hours use	No	9	8	8	8	9	7	7	9	7	10	9	7	48	50	1.64	17.8465	Mild thinness	18.5901
933	≥18	Male	Chattogram	HSC	60k to 1 lac	No	No	No	Yes	Yes	Yes	No	No	No	No	Yes	Yes	No	No	>12 months	Yes	Yes	No	>12 hours	Use without break	Yes	No	No	2-6 hours	2 hours break after 2 hours use	Yes	10	10	10	10	10	10	10	10	10	10	10	10	55	55	1.61544	21.0757	Normal range	21.0757
899	≥18	Male	Chattogram	HSC	60k to 1 lac	Yes	No	No	No	No	No	No	No	No	No	Yes	Yes	Yes	No	>12 months	Yes	Yes	No	2-6 hours	Use without break	Yes	Yes	No	2-6 hours	1 hours break after 2 hours use	Yes	8	7	9	5	6	8	9	8	6	8	7	3	60	65	1.524	25.8334	Pre-obese	27.9862
848	≥18	Male	Chattogram	HSC	10k to 30k	No	No	No	Yes	Yes	No	No	No	No	No	No	Yes	No	No	>12 months	Yes	No	No	>12 hours	Use without break	Yes	No	No	6-12 hours	1 hours break after 2 hours use	Yes	7	7	8	8	8	6	5	5	8	8	8	9	50	52	1.7526	16.2781	Moderate thinness	16.9293
843	≥18	Male	Chattogram	HSC	10k to 30k	Yes	No	No	No	No	No	No	Yes	No	No	No	No	No	No	6 to 12 months	Yes	No	No	2-6 hours	2 hours break after 2 hours use	Yes	No	No	2-6 hours	1 hours break after 2 hours use	No	9	9	9	9	8	9	9	9	9	9	9	9	64	66	1.674	22.8386	Normal range	23.5523
810	≥18	Female	Chattogram	HSC	<10k	No	No	No	Yes	No	Yes	No	No	No	No	Yes	No	Yes	No	6 to 12 months	Yes	No	No	6-12 hours	2 hours break after 2 hours use	Yes	No	No	<2 hours	2 hours break after 2 hours use	No	4	8	10	9	9	6	8	6	5	5	3	7	38	31	1.4986	16.9205	Moderate thinness
981	≥18	Female	Chattogram	Postgraduate	60k to 1 lac	No	No	No	No	Yes	No	No	No	No	No	Yes	No	No	No	3 to 6 months	Yes	No	No	<2 hours	1 hours break after 2 hours use	Yes	No	No	2-6 hours	2 hours break after 2 hours use	Yes	9	9	7	9	8	9	7	8	8	10	9	8	56	48	1.52	24.2382	Normal range	20.7756
982	≥18	Female	Chattogram	Undergraduate	30k to 60k	No	No	No	Yes	Yes	Yes	Yes	No	No	No	Yes	Yes	No	No	>12 months	Yes	Yes	No	6-12 hours	1 hours break after 2 hours use	Yes	No	No	2-6 hours	2 hours break after 2 hours use	Yes	10	10	10	10	10	10	10	10	10	10	10	10	46	52	1.63	17.3134	Mild thinness	19.5717
1015	≥18	Female	Chattogram	HSC	<10k	No	Yes	No	Yes	No	No	No	No	No	No	Yes	No	No	No	6 to 12 months	Yes	Yes	No	2-6 hours	1 hours break after 2 hours use	Yes	Yes	Yes	2-6 hours	2 hours break after 2 hours use	Yes	8	8	9	10	10	10	7	6	9	6	7	5	41	39	1.524	17.6528	Mild thinness	16.7917
908	≥18	Female	Chattogram	HSC	30k to 60k	No	No	No	No	Yes	No	No	No	No	No	Yes	No	No	No	>12 months	No	Yes	No	2-6 hours	1 hours break after 2 hours use	Yes	No	No	2-6 hours	Use without break	Yes	9	9	9	8	9	7	7	8	8	10	9	8	46	45	1.5494	19.1616	Normal range	18.745
867	≥18	Male	Chattogram	HSC	10k to 30k	Yes	No	No	No	No	No	No	No	No	No	No	Yes	No	No	>12 months	Yes	No	No	2-6 hours	Use without break	Yes	No	No	<2 hours	2 hours break after 2 hours use	Yes	6	6	10	10	4	5	7	7	10	1	5	4	64	60	1.7526	20.836	Normal range	19.5338
812	≥18	Male	Chattogram	HSC	10k to 30k	Yes	No	No	No	No	No	No	Yes	No	No	No	Yes	No	No	>12 months	Yes	Yes	No	2-6 hours	1 hours break after 2 hours use	Yes	Yes	Yes	<2 hours	2 hours break after 2 hours use	Yes	10	7	10	10	10	1	2	10	10	10	10	10	66	70	1.72	22.3094	Normal range	23.6614
987	≥18	Female	Chattogram	Undergraduate	10k to 30k	No	Yes	Yes	Yes	Yes	Yes	No	No	No	Yes	Yes	Yes	No	No	6 to 12 months	Yes	No	No	<2 hours	1 hours break after 2 hours use	Yes	No	Yes	2-6 hours	1 hours break after 2 hours use	No	9	6	5	6	6	5	9	8	6	8	7	8	40	48	1.4	20.4082	Normal range	24.4898
869	≥18	Male	Chattogram	HSC	<10k	No	No	No	No	Yes	No	No	No	No	No	No	Yes	No	No	6 to 12 months	Yes	No	No	2-6 hours	2 hours break after 2 hours use	Yes	No	Yes	<2 hours	2 hours break after 2 hours use	No	9	9	8	9	9	10	10	10	9	10	10	10	60	55	1.68	21.2585	Normal range	19.487
890	≥18	Female	Chattogram	HSC	30k to 60k	Yes	No	No	No	No	No	No	Yes	No	No	No	No	No	No	>12 months	Yes	No	No	2-6 hours	Use without break	Yes	No	No	<2 hours	2 hours break after 2 hours use	Yes	9	9	10	9	10	9	9	10	9	10	10	8	50	51	1.5748	20.1613	Normal range	20.5646
959	≥18	Female	Chattogram	HSC	30k to 60k	No	No	No	No	Yes	No	No	No	No	No	No	Yes	No	No	6 to 12 months	Yes	No	No	2-6 hours	2 hours break after 2 hours use	Yes	No	No	2-6 hours	2 hours break after 2 hours use	No	10	10	10	10	10	10	10	10	10	10	10	10	64	66	1.58	25.6369	Pre-obese	26.4381
903	≥18	Female	Chattogram	HSC	10k to 30k	No	No	No	Yes	Yes	Yes	No	No	No	No	Yes	Yes	No	No	>12 months	Yes	No	No	2-6 hours	1 hours break after 2 hours use	Yes	No	Yes	6-12 hours	1 hours break after 2 hours use	No	8	7	7	7	7	8	5	6	6	6	6	6	42	48
1017	≥18	Female	Chattogram	HSC	10k to 30k	Yes	No	No	No	No	No	No	Yes	No	No	No	No	No	No	3 to 6 months	Yes	No	No	2-6 hours	2 hours break after 2 hours use	Yes	No	No	2-6 hours	2 hours break after 2 hours use	No	9	6	7	10	10	8	8	10	8	10	10	10	42	42	1.52	18.1787	Mild thinness	18.1787
892	≥18	Female	Chattogram	HSC	30k to 60k	No	No	No	Yes	Yes	No	No	No	No	No	Yes	Yes	No	No	>12 months	Yes	Yes	No	6-12 hours	1 hours break after 2 hours use	Yes	Yes	No	<2 hours	2 hours break after 2 hours use	Yes	10	10	10	10	10	10	9	10	9	10	10	10	60	57	1.73	20.0474	Normal range	19.0451
1004	≥18	Female	Chattogram	HSC	30k to 60k	No	No	No	Yes	Yes	Yes	No	No	Yes	No	Yes	Yes	Yes	No	>12 months	Yes	Yes	No	6-12 hours	Use without break	Yes	Yes	No	6-12 hours	Use without break	No	7	7	7	7	7	7	7	7	7	7	7	7	55	51	1.5494	22.9106	Normal range	21.2443
879	≥18	Female	Chattogram	HSC	30k to 60k	No	No	No	No	Yes	No	No	No	No	No	No	Yes	No	No	>12 months	Yes	No	No	2-6 hours	1 hours break after 2 hours use	Yes	Yes	Yes	<2 hours	2 hours break after 2 hours use	Yes	9	8	9	9	9	8	8	9	9	10	10	9	50	50	1.524	21.5278	Normal range	21.5278
996	<18	Female	Chattogram	SSC	<10k	No	No	No	Yes	Yes	Yes	No	No	No	No	Yes	Yes	No	No	>12 months	No	Yes	No	2-6 hours	Use without break	No	Yes	No	<2 hours	2 hours break after 2 hours use	Yes	8	8	6	6	6	5	5	5	10	7	8	10	43	53	1.55	17.898	Mild thinness	22.0604
944	≥18	Male	Chattogram	HSC	30k to 60k	No	No	No	Yes	No	Yes	No	No	Yes	No	No	No	No	No	>12 months	No	Yes	No	2-6 hours	1 hours break after 2 hours use	No	Yes	No	<2 hours	1 hours break after 2 hours use	Yes	9	8	10	8	10	10	10	9	4	10	8	2	80	110	1.8796	22.6443	Normal range	31.1359
921	≥18	Male	Chattogram	HSC	10k to 30k	No	No	No	No	Yes	No	Yes	Yes	No	No	No	No	No	No	6 to 12 months	Yes	No	No	2-6 hours	1 hours break after 2 hours use	Yes	No	Yes	<2 hours	1 hours break after 2 hours use	Yes	6	6	5	6	6	5	5	5	5	7	4	4	47	47	1.3	27.8107	Pre-obese	27.8107
907	≥18	Male	Chattogram	HSC	10k to 30k	Yes	No	No	No	No	No	No	Yes	No	No	No	No	No	No	6 to 12 months	Yes	No	No	2-6 hours	1 hours break after 2 hours use	Yes	No	No	<2 hours	2 hours break after 2 hours use	Yes	7	8	9	9	9	9	9	8	8	8	8	8	55	50	1.3716	29.2353	Pre-obese	26.5776
884	≥18	Male	Chattogram	HSC	10k to 30k	No	No	No	No	Yes	Yes	Yes	No	No	No	No	Yes	No	No	>12 months	No	Yes	No	2-6 hours	1 hours break after 2 hours use	No	Yes	Yes	<2 hours	2 hours break after 2 hours use	Yes	7	5	9	5	6	7	9	8	5	9	10	10	70	71	1.778	22.1429	Normal range	22.4592
984	≥18	Male	Chattogram	HSC	30k to 60k	No	Yes	No	No	Yes	No	Yes	No	No	No	No	Yes	No	No	>12 months	Yes	No	No	2-6 hours	2 hours break after 2 hours use	Yes	No	No	6-12 hours	Use without break	Yes	9	9	10	10	10	8	9	10	10	10	10	8	59	68	1.6256	22.3267	Normal range	25.7325
979	≥18	Male	Chattogram	HSC	10k to 30k	No	No	No	Yes	Yes	No	No	No	No	No	Yes	Yes	No	No	>12 months	No	Yes	No	6-12 hours	1 hours break after 2 hours use	No	Yes	No	<2 hours	2 hours break after 2 hours use	Yes	10	8	10	10	8	10	1	10	1	10	10	10	73	70	1.524	31.4306	Obese class I	30.1389
1023	≥18	Male	Chattogram	HSC	60k to 1 lac	Yes	No	No	No	No	No	No	Yes	No	No	No	No	No	No	6 to 12 months	Yes	Yes	No	2-6 hours	Use without break	Yes	Yes	No	<2 hours	2 hours break after 2 hours use	Yes	8	6	8	5	7	5	7	8	5	8	9	8	78	80	1.7272	26.1462	Pre-obese	26.8167
776	≥18	Female	Chattogram	HSC	30k to 60k	No	Yes	No	No	Yes	No	No	No	No	No	No	Yes	No	No	>12 months	Yes	No	No	6-12 hours	1 hours break after 2 hours use	Yes	No	No	2-6 hours	2 hours break after 2 hours use	No	5	4	7	5	8	5	4	6	6	8	10	9	40	40	1.52	17.313	Mild thinness	17.313
854	≥18	Female	Chattogram	HSC	<10k	No	Yes	Yes	Yes	Yes	Yes	No	No	No	Yes	Yes	Yes	Yes	No	>12 months	Yes	No	No	2-6 hours	1 hours break after 2 hours use	Yes	No	No	<2 hours	2 hours break after 2 hours use	Yes	5	5	2	7	5	2	1	4	4	8	5	6	49	53	1.524	21.0973	Normal range	22.8195
856	≥18	Female	Chattogram	HSC	30k to 60k	No	Yes	No	No	Yes	No	No	Yes	No	No	No	No	No	No	>12 months	Yes	Yes	No	2-6 hours	1 hours break after 2 hours use	Yes	No	No	<2 hours	2 hours break after 2 hours use	No	8	7	6	6	9	9	8	8	9	9	8	8	53	54	1.64592	19.564	Normal range	19.9332
886	≥18	Female	Chattogram	HSC	60k to 1 lac	No	No	No	Yes	Yes	Yes	No	No	No	No	Yes	No	No	No	>12 months	Yes	Yes	No	6-12 hours	2 hours break after 2 hours use	Yes	Yes	No	<2 hours	2 hours break after 2 hours use	No	6	4	8	5	5	10	10	8	10	10	10	6	50	50	1.5	22.2222	Normal range	22.2222
1008	≥18	Male	Chattogram	SSC	<10k	No	No	No	No	Yes	No	No	No	Yes	No	No	Yes	No	No	>12 months	Yes	Yes	Yes	6-12 hours	1 hours break after 2 hours use	Yes	Yes	Yes	<2 hours	2 hours break after 2 hours use	Yes	7	7	6	6	6	6	7	7	7	8	7	7	53	64	1.57	21.5019	Normal range	25.9645
1011	≥18	Female	Chattogram	HSC	10k to 30k	No	No	No	Yes	No	No	No	No	No	No	Yes	Yes	No	No	>12 months	Yes	No	No	2-6 hours	1 hours break after 2 hours use	Yes	No	No	2-6 hours	1 hours break after 2 hours use	Yes	10	10	8	7	10	9	9	10	8	5	10	10	65	66	1.524	27.9862	Pre-obese	28.4167
847	≥18	Male	Chattogram	HSC	10k to 30k	No	Yes	No	Yes	Yes	No	Yes	No	No	Yes	Yes	Yes	No	Yes	>12 months	Yes	No	No	6-12 hours	1 hours break after 2 hours use	Yes	No	No	2-6 hours	2 hours break after 2 hours use	Yes	8	8	8	8	8	9	7	7	7	8	7	7	70	75	1.68	24.8016	Normal range	26.5731
828	≥18	Male	Chattogram	HSC	30k to 60k	No	No	Yes	Yes	Yes	Yes	No	No	No	Yes	Yes	Yes	Yes	No	>12 months	Yes	No	No		1 hours break after 2 hours use	Yes	No	No	<2 hours	2 hours break after 2 hours use	Yes	6	4	4	5	3	5	5	5	4	3	3	8	45	41	1.75
797	≥18	Male	Chattogram	HSC	10k to 30k	No	No	No	Yes	No	No	No	Yes	No	No	No	No	No	No	>12 months	Yes	Yes	No	2-6 hours	Use without break	Yes	Yes	No	<2 hours	1 hours break after 2 hours use	No	6	3	3	4	3	3	3	3	3	4	3	3	61	54	1.65	22.4059	Normal range	19.8347
1013	≥18	Female	Chattogram	Undergraduate	10k to 30k	Yes	No	No	No	Yes	No	No	Yes	No	No	No	No	No	No	3 to 6 months	Yes	No	No	2-6 hours	2 hours break after 2 hours use	Yes	No	No	2-6 hours	1 hours break after 2 hours use	No	7	5	5	5	9	6	6	7	1	4	7	5	51	50	1.6002	19.9169	Normal range	19.5264
1014	≥18	Female	Dhaka	Undergraduate	10k to 30k	No	Yes	No	No	Yes	No	No	No	No	No	No	Yes	No	No	1 to 3 months	No	Yes	No	<2 hours	2 hours break after 2 hours use	Yes	No	No	2-6 hours	Use without break	Yes	8	8	8	9	7	4	4	7	6	5	7	5	53	60	1.4732	24.4204	Normal range	27.6457
829	≥18	Female	Chattogram	HSC	<10k	No	No	No	Yes	Yes	No	No	No	No	No	Yes	No	No	No	6 to 12 months	Yes	No	No	2-6 hours	1 hours break after 2 hours use	Yes	No	No	2-6 hours	2 hours break after 2 hours use	No	10	8	9	9	8	8	8	8	9	8	8	9	58	55	1.49	26.1249	Pre-obese	24.7737
924	≥18	Female	Chattogram	HSC	<10k	Yes	No	No	No	No	No	No	No	Yes	No	No	No	No	No	>12 months	Yes	No	No	2-6 hours	Use without break	Yes	No	No	>12 hours	Use without break	Yes	8	8	4	4	2	1	1	1	6	2	4	2	52	60	1.52	22.5069	Normal range	25.9695
1009	≥18	Female	Chattogram	HSC	30k to 60k	No	No	Yes	Yes	Yes	Yes	Yes	No	No	No	Yes	Yes	No	No	>12 months	Yes	No	No	<2 hours	2 hours break after 2 hours use	Yes	No	No	2-6 hours	2 hours break after 2 hours use	Yes	8	5	10	5	9	8	7	7	6	8	9	9	45	45	1.55	18.7305	Normal range	18.7305
794	≥18	Female	Chattogram	HSC	30k to 60k	No	No	No	Yes	Yes	Yes	No	No	No	No	Yes	Yes	No	No	>12 months	Yes	No	No	2-6 hours	1 hours break after 2 hours use	Yes	No	No	<2 hours	1 hours break after 2 hours use	Yes	8	7	7	6	6	7	5	8	5	6	6	6	57	63	1.6002	22.2601	Normal range	24.6032
989	≥18	Male	Chattogram	HSC	10k to 30k	No	No	No	Yes	Yes	Yes	No	No	No	No	No	Yes	No	No	>12 months	Yes	No	No	<2 hours	Use without break	Yes	No	No	6-12 hours	Use without break	No	9	7	9	9	9	9	9	9	9	9	9	9	64	60	1.665	23.0862	Normal range	21.6433
846	≥18	Female	Chattogram	HSC	>1 lac	No	No	No	No	Yes	Yes	No	No	No	No	Yes	Yes	Yes	No	>12 months	Yes	Yes	No	2-6 hours	Use without break	Yes	No	No	>12 hours	1 hours break after 2 hours use	No	9	9	9	8	8	10	10	10	9	10	8	8	53	60	1.65	19.4674	Normal range	22.0386
873	≥18	Male	Chattogram	HSC	30k to 60k	No	No	No	Yes	Yes	No	No	No	No	No	Yes	Yes	Yes	No	6 to 12 months	No	Yes	No	2-6 hours	Use without break	Yes	No	No	2-6 hours	2 hours break after 2 hours use	Yes	10	10	10	10	10	10	10	10	10	10	10	10	55	53	1.725	18.4835	Mild thinness	17.8114
888	≥18	Female	Chattogram	HSC	60k to 1 lac	No	Yes	No	Yes	Yes	No	No	No	Yes	No	Yes	Yes	No	No	6 to 12 months	Yes	Yes	No	2-6 hours	1 hours break after 2 hours use	Yes	Yes	No	2-6 hours	1 hours break after 2 hours use	No	6	5	5	6	7	8	7	7	6	9	7	5	49	46.5	1.6764	17.4358	Mild thinness	16.5462
855	≥18	Female	Chattogram	HSC	60k to 1 lac	No	No	No	No	Yes	No	No	No	No	No	No	Yes	No	No	6 to 12 months	No	Yes	No	2-6 hours	1 hours break after 2 hours use	No	Yes	No	<2 hours	2 hours break after 2 hours use	No	9	9	8	8	9	9	9	9	8	9	9	9	43	38	1.31	25.0568	Pre-obese	22.1432
1024	≥18	Female	Chattogram	Undergraduate	30k to 60k	No	No	No	No	Yes	No	No	No	No	No	No	Yes	No	No	>12 months	Yes	No	No	2-6 hours	Use without break	Yes	No	No	<2 hours	1 hours break after 2 hours use	No	5	6	7	5	5	7	5	6	6	5	6	6	60	61	1.55448	24.8302	Normal range	25.2441
1001	≥18	Female	Chattogram	HSC	<10k	No	No	No	No	No	Yes	No	No	No	No	Yes	No	No	No	>12 months	Yes	No	No	2-6 hours	2 hours break after 2 hours use	Yes	No	No	<2 hours	2 hours break after 2 hours use	Yes	6	4	5	8	6	4	4	8	6	5	7	9	47	52.5	1.5	20.8889	Normal range	23.3333
1020	≥18	Female	Chattogram	HSC	30k to 60k	No	Yes	No	No	Yes	Yes	No	No	No	No	Yes	No	Yes	No	6 to 12 months	Yes	Yes	No	2-6 hours	Use without break	Yes	Yes	Yes	2-6 hours	Use without break	Yes	10	10	9	9	10	8	8	8	9	10	10	9	54	57	1.634	20.2251	Normal range	21.3487
882	≥18	Female	Chattogram	HSC	<10k	Yes	No	No	No	No	No	No	Yes	No	No	No	No	No	No	>12 months	Yes	No	No	2-6 hours	Use without break	Yes	No	No	<2 hours	1 hours break after 2 hours use	No	6	6	7	9	6	8	4	3	9	10	5	7	45	47	1.52	19.4771	Normal range	20.3428
910	≥18	Male	Chattogram	HSC	10k to 30k	Yes	No	No	No	No	No	No	Yes	No	No	Yes	No	No	No	>12 months	Yes	No	No	2-6 hours	1 hours break after 2 hours use	Yes	No	No	<2 hours	2 hours break after 2 hours use	Yes	8	7	10	9	9	10	9	9	9	10	9	10	56	50	1.72	18.9292	Normal range	16.901
980	≥18	Female	Chattogram	HSC	<10k	No	Yes	No	Yes	Yes	No	Yes	No	Yes	No	Yes	Yes	No	No	>12 months	Yes	No	No	2-6 hours	Use without break	Yes	No	No	2-6 hours	1 hours break after 2 hours use	Yes	8	6	5	5	6	1	1	1	6	5	8	8	54	60	1.524	23.25	Normal range	25.8334
1030	≥18	Female	Chattogram	Undergraduate	<10k	No	Yes	No	Yes	Yes	Yes	No	No	Yes	Yes	No	Yes	Yes	No	6 to 12 months	No	Yes	No	<2 hours	2 hours break after 2 hours use	Yes	No	No	<2 hours	2 hours break after 2 hours use	No	7	6	5	5	5	5	5	5	5	5	5	5	63	68	1.55	26.2227	Pre-obese	28.3039
[truncated: 14 more columns]

## Sheet: Sheet4
				Row Labels	Count of agecat
				<18	478
				>18	552
				(blank)
				Grand Total	1030
